# Supplementary material for: Mouse models of immune dysfunction: their neuroanatomical differences reflect their anxiety-behavioural phenotype
Source: Mol Psychiatry. 2022 Apr 14;27(7):3047–55. doi: 10.1038/s41380-022-01535-5 (PMC9205773; doi:10.1038/s41380-022-01535-5)
Supplement: Supplementary file 2 — Supplementary Tables [file 41380_2022_1535_MOESM2_ESM.zip]

Archive with 2 entries (2 files):
- Supplementary Tables/Supplementary Tables.pdf
- Supplementary Tables/Supplementary Tables.xlsx
