# Supplementary material for: Mouse models of immune dysfunction: their neuroanatomical differences reflect their anxiety-behavioural phenotype
Source: Mol Psychiatry. 2022 Apr 14;27(7):3047–55. doi: 10.1038/s41380-022-01535-5 (PMC9205773; doi:10.1038/s41380-022-01535-5)
Supplement: Supplementary file 2 — Supplementary Tables [file 41380_2022_1535_MOESM2_ESM.zip › Supplementary Tables/Supplementary Tables.xlsx]

## Sheet: Table 1
	Supplementary Table 1: Mean and Standard deviation of physical measures for all mouse strains and sex in our study.
	strain	sex	measure	n	mean value	standard deviation
	C57Bl6/J (WT)	F	body length (mm)	15	85	2.59119
	C57Bl6/J (WT)	F	body weight (g)	15	20.4867	1.14447
	C57Bl6/J (WT)	F	gonad weight (mg)	15	6.88	0.848696
	C57Bl6/J (WT)	F	uterine weight (mg)	15	76.2	36.907
	C57Bl6/J (WT)	M	body length (mm)	15	90.6667	2.49762
	C57Bl6/J (WT)	M	body weight (g)	15	26.9933	2.09096
	C57Bl6/J (WT)	M	gonad weight (mg)	15	183.06	16.6848
	Cxcr2 (WT)	F	body length (mm)	5	86.6	1.81659
	Cxcr2 (WT)	F	body weight (g)	5	19.96	1.99324
	Cxcr2 (WT)	F	gonad weight (mg)	5	8.32	2.04622
	Cxcr2 (WT)	F	uterine weight (mg)	5	96.32	38.132
	Cxcr2 (WT)	M	body length (mm)	5	89.8	1.78885
	Cxcr2 (WT)	M	body weight (g)	5	26.24	1.20955
	Cxcr2 (WT)	M	gonad weight (mg)	5	196.14	8.65061
	CD4	F	body length (mm)	15	87.7333	2.05171
	CD4	F	body weight (g)	15	22.14	1.17279
	CD4	F	gonad weight (mg)	15	7.30667	1.14359
	CD4	F	uterine weight (mg)	15	128.5	49.2564
	CD4	M	body length (mm)	15	91.1333	2.06559
	CD4	M	body weight (g)	15	27.34	1.29824
	CD4	M	gonad weight (mg)	15	191.473	18.3852
	CD8	F	body length (mm)	15	86.6667	1.98806
	CD8	F	body weight (g)	15	20.3067	1.36406
	CD8	F	gonad weight (mg)	14	8.45714	2.11395
	CD8	F	uterine weight (mg)	15	109.98	42.3991
	CD8	M	body length (mm)	17	90.2353	1.43742
	CD8	M	body weight (g)	17	25.9059	1.55301
	CD8	M	gonad weight (mg)	17	183.082	17.6271
	Cxcr2	F	body length (mm)	15	86.7333	2.63131
	Cxcr2	F	body weight (g)	15	19.88	1.4761
	Cxcr2	F	gonad weight (mg)	15	7.49333	1.19491
	Cxcr2	F	uterine weight (mg)	15	77.3867	34.2914
	Cxcr2	M	body length (mm)	15	89.7333	1.86956
	Cxcr2	M	body weight (g)	15	24.9667	1.88288
	Cxcr2	M	gonad weight (mg)	15	182.22	14.8616
	Ighm	F	body length (mm)	15	87.4667	1.24595
	Ighm	F	body weight (g)	15	21.1	1.00071
	Ighm	F	gonad weight (mg)	15	7.73333	1.71825
	Ighm	F	uterine weight (mg)	15	110.487	65.1587
	Ighm	M	body length (mm)	15	90.5333	2.16685
	Ighm	M	body weight (g)	15	26.36	1.52915
	Ighm	M	gonad weight (mg)	15	182.973	11.0602
	IL-6	F	body length (mm)	15	85	2.13809
	IL-6	F	body weight (g)	15	19.1933	1.44443
	IL-6	F	gonad weight (mg)	15	7.19333	1.51066
	IL-6	F	uterine weight (mg)	15	94.4733	44.8799
	IL-6	M	body length (mm)	15	89.4667	1.50555
	IL-6	M	body weight (g)	15	25.68	1.3728
	IL-6	M	gonad weight (mg)	15	192.74	9.35245
	IL-10	F	body length (mm)	16	89.25	2.08167
	IL-10	F	body weight (g)	16	22.2937	1.134
	IL-10	F	gonad weight (mg)	16	9.3125	1.94487
	IL-10	F	uterine weight (mg)	16	106.125	50.7101
	IL-10	M	body length (mm)	15	91.4667	2.19957
	IL-10	M	body weight (g)	15	26.6533	1.21589
	IL-10	M	gonad weight (mg)	15	209.18	14.7052
	IL-18	F	body length (mm)	16	87.8125	2.34432
	IL-18	F	body weight (g)	16	23.3188	1.52413
	IL-18	F	gonad weight (mg)	16	9.30625	2.25521
	IL-18	F	uterine weight (mg)	16	93.7188	32.8205
	IL-18	M	body length (mm)	15	91.9333	1.79151
	IL-18	M	body weight (g)	15	28.8867	1.53942
	IL-18	M	gonad weight (mg)	15	166.927	11.8678
	Kit	F	body length (mm)	15	87.5333	2.97289
	Kit	F	body weight (g)	15	22.2	1.13137
	Kit	F	gonad weight (mg)	15	5.74667	2.1679
	Kit	F	uterine weight (mg)	15	85.0067	43.4066
	Kit	M	body length (mm)	15	92.0667	2.86523
	Kit	M	body weight (g)	15	28.72	2.39827
	Kit	M	gonad weight (mg)	15	128.533	27.4506
	Nos2	F	body length (mm)	15	88.8	1.65616
	Nos2	F	body weight (g)	15	22.46	0.77164
	Nos2	F	gonad weight (mg)	15	9.67333	1.90543
	Nos2	F	uterine weight (mg)	15	94.48	32.6027
	Nos2	M	body length (mm)	15	91.8667	2.19957
	Nos2	M	body weight (g)	15	28.0067	0.863106
	Nos2	M	gonad weight (mg)	15	193.533	8.66831
	Rag1	F	body length (mm)	16	85.5625	2.03204
	Rag1	F	body weight (g)	16	19.6125	1.0978
	Rag1	F	gonad weight (mg)	16	7.6875	1.29402
	Rag1	F	uterine weight (mg)	16	111.237	55.0541
	Rag1	M	body length (mm)	14	90.1429	2.445
	Rag1	M	body weight (g)	14	25.7071	1.70224
	Rag1	M	gonad weight (mg)	14	188.743	8.26203
	Rag2	F	body length (mm)	15	85.6	1.84391
	Rag2	F	body weight (g)	15	18.882	1.08648
	Rag2	F	gonad weight (mg)	15	6.49333	1.20266
	Rag2	F	uterine weight (mg)	14	105.886	61.441
	Rag2	M	body length (mm)	15	90.0667	1.2228
	Rag2	M	body weight (g)	15	23.84	1.50561
	Rag2	M	gonad weight (mg)	15	171.36	25.4719

## Sheet: Table 2
	Supplementary Table 2: Priors used in the bayesian hierarchical model
	The priors used were centered and non-informative. Centered priors assume a priori that effect sizes between groups are 0. Non-informative priors assume a priori that a wide range of effect sizes are possible, but extremely large effect sizes are unlikely. By using centered and non-informative priors, any large effect sizes in the posterior distribution (which was used for inference) were due to …
	predictor/variable	level	group	class	prior distribution
				Sigma (standard deviation of y)	half student t (df = 3, location = 0, scale = 2.5)
				Global Intercept	student t (df = 3, location = 0, scale = 2.5)
	sex	male		Global effect	student t (df = 3, location = 0, scale = 2.5)
	sex-strain interaction	male, CD4		Global effect	student t (df = 3, location = 0, scale = 2.5)
	sex-strain interaction	male, CD8		Global effect	student t (df = 3, location = 0, scale = 2.5)
	sex-strain interaction	male, Cxcr2		Global effect	student t (df = 3, location = 0, scale = 2.5)
	sex-strain interaction	male, IL-10		Global effect	student t (df = 3, location = 0, scale = 2.5)
	sex-strain interaction	male, IL-18		Global effect	student t (df = 3, location = 0, scale = 2.5)
	sex-strain interaction	male, IL-6		Global effect	student t (df = 3, location = 0, scale = 2.5)
	sex-strain interaction	male, Ighm		Global effect	student t (df = 3, location = 0, scale = 2.5)
	sex-strain interaction	male, Kit		Global effect	student t (df = 3, location = 0, scale = 2.5)
	sex-strain interaction	male, Nos2		Global effect	student t (df = 3, location = 0, scale = 2.5)
	sex-strain interaction	male, Rag2		Global effect	student t (df = 3, location = 0, scale = 2.5)
	sex-strain interaction	male, Rag1		Global effect	student t (df = 3, location = 0, scale = 2.5)
	strain	CD4		Global effect	student t (df = 3, location = 0, scale = 2.5)
	strain	CD8		Global effect	student t (df = 3, location = 0, scale = 2.5)
	strain	Cxcr2		Global effect	student t (df = 3, location = 0, scale = 2.5)
	strain	IL-10		Global effect	student t (df = 3, location = 0, scale = 2.5)
	strain	IL-18		Global effect	student t (df = 3, location = 0, scale = 2.5)
	strain	IL-6		Global effect	student t (df = 3, location = 0, scale = 2.5)
	strain	Ighm		Global effect	student t (df = 3, location = 0, scale = 2.5)
	strain	Kit		Global effect	student t (df = 3, location = 0, scale = 2.5)
	strain	Nos2		Global effect	student t (df = 3, location = 0, scale = 2.5)
	strain	Rag2		Global effect	student t (df = 3, location = 0, scale = 2.5)
	strain	Rag1		Global effect	student t (df = 3, location = 0, scale = 2.5)
	intercept		mouse	Group standard deviations	student t (df = 3, location = 0, scale = 2.5)
	correlation matrix		structure	Cholesky factor	LKJ density (shape = 10)
	intercept		structure	Group standard deviations	half student t (df = 3, location = 0, scale = 2.5)
	sex	male	structure	Group standard deviations	half student t (df = 3, location = 0, scale = 2.5)
	sex-strain interaction	male, CD4	structure	Group standard deviations	half student t (df = 3, location = 0, scale = 2.5)
	sex-strain interaction	male, CD8	structure	Group standard deviations	half student t (df = 3, location = 0, scale = 2.5)
	sex-strain interaction	male, Cxcr2	structure	Group standard deviations	half student t (df = 3, location = 0, scale = 2.5)
	sex-strain interaction	male, IL-10	structure	Group standard deviations	half student t (df = 3, location = 0, scale = 2.5)
	sex-strain interaction	male, IL-18	structure	Group standard deviations	half student t (df = 3, location = 0, scale = 2.5)
	sex-strain interaction	male, IL-6	structure	Group standard deviations	half student t (df = 3, location = 0, scale = 2.5)
	sex-strain interaction	male, Ighm	structure	Group standard deviations	half student t (df = 3, location = 0, scale = 2.5)
	sex-strain interaction	male, Kit	structure	Group standard deviations	half student t (df = 3, location = 0, scale = 2.5)
	sex-strain interaction	male, Nos2	structure	Group standard deviations	half student t (df = 3, location = 0, scale = 2.5)
	sex-strain interaction	male, Rag2	structure	Group standard deviations	half student t (df = 3, location = 0, scale = 2.5)
	sex-strain interaction	male, Rag1	structure	Group standard deviations	half student t (df = 3, location = 0, scale = 2.5)
	strain	CD4	structure	Group standard deviations	half student t (df = 3, location = 0, scale = 2.5)
	strain	CD8	structure	Group standard deviations	half student t (df = 3, location = 0, scale = 2.5)
	strain	Cxcr2	structure	Group standard deviations	half student t (df = 3, location = 0, scale = 2.5)
	strain	IL-10	structure	Group standard deviations	half student t (df = 3, location = 0, scale = 2.5)
	strain	IL-18	structure	Group standard deviations	half student t (df = 3, location = 0, scale = 2.5)
	strain	IL-6	structure	Group standard deviations	half student t (df = 3, location = 0, scale = 2.5)
	strain	Ighm	structure	Group standard deviations	half student t (df = 3, location = 0, scale = 2.5)
	strain	Kit	structure	Group standard deviations	half student t (df = 3, location = 0, scale = 2.5)
	strain	Nos2	structure	Group standard deviations	half student t (df = 3, location = 0, scale = 2.5)
	strain	Rag2	structure	Group standard deviations	half student t (df = 3, location = 0, scale = 2.5)
	strain	Rag1	structure	Group standard deviations	half student t (df = 3, location = 0, scale = 2.5)

## Sheet: Table 3
	Supplementary Table 3: Literature studies assessing the alterations of anxiety-like behaviour in response to dysregulation of specific elements in the immune system. OFT = open-field test, EPM = elevated-plus maze, L/D = light-dark test, HB = hole-board test, PA = passive avoidance test.
	Immune system component	Experimental mouseline (nomenclature as in Reference)	Background strain and control mouseline	Sex	Age	Relevant test(s)	Effects	Notes	Anxiety-like behaviour (compared to control)	Reference
	CD4	RAG-2⁻/⁻ reconstituted with CD4+ T cells	C57Bl/6	males only	10-14 weeks	OFT, EPM	Anxiety-like behaviour reduced in OFT and EPM of immune deficient RAG-2⁻/⁻ mice reconstituted with CD4+ T cells	No difference between wild-type and RAG-2⁻/⁻ mice in OFT and EPM but reduced anxiety-like behaviour in RAG-2⁻/⁻ mice reconstituted with CD4+ Tcells indicating anxiolytic effect of CD4+ T cells	Increased	[16]
	CD8	RAG1⁻/⁻/OT-I (Rag1 deficient mutant expressing CD8+ T cells)	C57Bl/6	males only	5 weeks	OFT	No differences in OFT activity between RAG-1⁻/⁻ and RAG-1⁻/⁻/OT-I mutants	CD8+ T cells do not effect anxiety-like behaviours of RAG-1⁻/⁻ mutants	Unchanged	[51]
	Cxcr2								No studies found
	Ighm	Ighm-/-	C57Bl/6	males and females	14-16 weeks	OFT, EPM, L/D	No genotype differences in OFT, EPM, L/D	Sex difference observed in TCR mice in L/D	Unchanged	[15]
	IL-6	IL-6⁻/⁻	C57BL/6J	males only	3-6 months	OFT, L/D	IL-6⁻/⁻ mice display increased anxiety-like behaviour in the L/D with significantly decreased duration of stay inside the aversive lit compartment		Increased	[12]
	IL-10	IL-10-/-	Balb/c	males and females	3 months	OFT, EPM	Male and female IL-10-/- mutants spent significantly less time in centre of OFT indicating increased anxiety-like behaviour	No differences found in EPM	Increased	[13]
	IL-18	IL-18 KO	C57BL/6	males only	6 weeks	OFT, PA	IL-18 KO mice have shortened retention latency in PA indicating reduced anxiety-like behaviour	IL-18 KO mice show reduced rearing activity compared to wild-type in OFT indicating less exploratory behaviour in mutants compared to wild-type	Reduced	[14]
	Kit	Sash⁻/⁻	C57BL/6	males only a	adult	OFT, EPM	Sash⁻/⁻ mice displayed increased latency in entering the centre square and entered the square fewer times than controls in OFT. Sash⁻/⁻ mice entered open arms fewer time and investigated entrances to open arms fewer times than wild-type controls in EPM indicating increased anxiety-like behaviours		Increased	[20]
	Nos2	NOS2 mutant	B6; 129PF2/J	males only	adult	OFT, EPM, HB	NOS2 mutants showed reduced grooming in OFT and HB. NOS2 mutants fully avoided open arms, remained longer in the closed arms and exhibited significantly less head-dipping and stretch/attend posture in EPM indicating heightened anxiety	Behavioural phenotypes were unrelated to other systemic alterations such as changes in their blood pressure	Increased	[19]
	Rag1	RAG-1⁻/⁻	C57Bl/6	males only 5	5 weeks	OFT	Reduced centre entries in OFT observed in RAG-1⁻/⁻ mutants indicating increased anxiety-like behaviour		Increased	[51]
	Rag2	RAG-2⁻/⁻	BALB/c	males only	8-12 weeks	OFT, EPM	RAG-2⁻/⁻ exhibit reduced basal levels of anxiety-like behaviours and increased locomotor activity in OFT	No difference between wild-type and RAG-2⁻/⁻ mice in EPM	Reduced	[18]

## Sheet: Table 4
	Supplementary Table 4: Mean and Standard deviation of brain structure volumes for all mouse strains and sex in our study. Only 3/336 structures had significant unequal variance across groups evaluated using Breusch-Pagan Test (right lateral ventricle, FDR = 0.006; left habenular commissure, FDR = 0.03; left crus 1: ansiform lobule, FDR = 0.04; left Secondary auditory cortex: dorsal area, FDR = 0.…
	sex	strain	structure	mean volume (cubic mm)	standard deviation
	F	WT	cerebral aqueduct	0.488707	0.0445086
	F	WT	fourth ventricle	0.919514	0.0731409
	F	WT	interpedunclar nucleus	0.271706	0.0141495
	F	WT	left Accessory olfactory bulb: glomerular, external plexiform and mitral cell layer	0.249568	0.0155009
	F	WT	left Accessory olfactory bulb: granule cell layer	0.12001	0.00885874
	F	WT	left amygdala	4.76984	0.167631
	F	WT	left Amygdalopiriform transition area	0.530256	0.0392719
	F	WT	left anterior commissure: pars anterior	0.480854	0.0222917
	F	WT	left anterior commissure: pars posterior	0.205507	0.0121139
	F	WT	left anterior lobule (lobules 4-5)	0.84305	0.0440763
	F	WT	left anterior lobule white matter	0.0429344	0.00392876
	F	WT	left Anterior olfactory nucleus	0.967926	0.0366669
	F	WT	left basal forebrain	2.53894	0.0812973
	F	WT	left bed nucleus of stria terminalis	0.643328	0.0364599
	F	WT	left CA10r	1.12921	0.0622348
	F	WT	left CA1Py	0.534246	0.0259959
	F	WT	left CA1Rad	1.20941	0.0409992
	F	WT	left CA20r	0.25552	0.0150128
	F	WT	left CA2Py	0.099536	0.00382351
	F	WT	left CA2Rad	0.201766	0.00678817
	F	WT	left CA30r	1.37597	0.056074
	F	WT	left CA3Py Inner	0.0753216	0.00387231
	F	WT	left CA3Py Outer	0.498416	0.0218337
	F	WT	left CA3Rad	0.888522	0.0388699
	F	WT	left Caudomedial entorhinal cortex	2.83222	0.117361
	F	WT	left cerebellar peduncle: inferior	0.413734	0.0139709
	F	WT	left cerebellar peduncle: middle	0.565805	0.0280543
	F	WT	left cerebellar peduncle: superior	0.510502	0.0270618
	F	WT	left cerebral peduncle	1.00809	0.0275027
	F	WT	left Cingulate cortex: area 24a	0.918042	0.059359
	F	WT	left Cingulate cortex: area 24a'	0.363018	0.0419973
	F	WT	left Cingulate cortex: area 24b	0.812774	0.0754649
	F	WT	left Cingulate cortex: area 24b'	0.303872	0.0195276
	F	WT	left Cingulate cortex: area 25	0.29175	0.0227655
	F	WT	left Cingulate cortex: area 29a	0.365216	0.021645
	F	WT	left Cingulate cortex: area 29b	0.204656	0.0154051
	F	WT	left Cingulate cortex: area 29c	0.920749	0.0521961
	F	WT	left Cingulate cortex: area 30	1.43258	0.0926647
	F	WT	left Cingulate cortex: area 32	1.33866	0.0867458
	F	WT	left Cingulum	0.423664	0.0322359
	F	WT	left Claustrum	0.175875	0.0152281
	F	WT	left Claustrum: dorsal part	0.146275	0.0289816
	F	WT	left Claustrum: ventral part	0.262803	0.0316585
	F	WT	left colliculus: inferior	2.77445	0.118937
	F	WT	left colliculus: superior	4.18564	0.251412
	F	WT	left copula white matter	0.0426976	0.00289275
	F	WT	left copula: pyramis (lobule 8)	1.13508	0.0963851
	F	WT	left corpus callosum	5.91341	0.236363
	F	WT	left Cortex-amygdala transition zones	0.402749	0.0297173
	F	WT	left corticospinal tract/pyramids	0.844893	0.0557466
	F	WT	left crus 1 white matter	0.182573	0.00999063
	F	WT	left crus 1: ansiform lobule (lobule 6)	2.12226	0.0816584
	F	WT	left crus 2 white matter	0.125904	0.00801277
	F	WT	left crus 2: ansiform lobule (lobule 7)	1.9445	0.11349
	F	WT	left cuneate nucleus	0.116666	0.0107022
	F	WT	left dentate nucleus	0.178045	0.00985702
	F	WT	left Dorsal intermediate entorhinal cortex	0.869078	0.0480978
	F	WT	left Dorsal nucleus of the endopiriform	0.71913	0.0336198
	F	WT	left Dorsal tenia tecta	0.486938	0.0216747
	F	WT	left Dorsolateral entorhinal cortex	1.19863	0.0859947
	F	WT	left Dorsolateral orbital cortex	0.442762	0.0192763
	F	WT	left Ectorhinal cortex	1.30131	0.141206
	F	WT	left facial nerve (cranial nerve 7)	0.104672	0.00579174
	F	WT	left fasciculus retroflexus	0.128038	0.00702812
	F	WT	left fastigial nucleus	0.242147	0.01544
	F	WT	left fimbria	1.61666	0.086388
	F	WT	left flocculus (FL)	0.516957	0.0226586
	F	WT	left flocculus white matter	0.0281248	0.00389654
	F	WT	left fornix	0.327437	0.0176105
	F	WT	left Frontal association cortex	3.58857	0.131551
	F	WT	left Frontal cortex: area 3	0.356032	0.0224397
	F	WT	left fundus of striatum	0.0721824	0.00808638
	F	WT	left globus pallidus	1.58532	0.0589346
	F	WT	left GrDG	0.66568	0.0216906
	F	WT	left habenular commissure	0.0152256	0.00325761
	F	WT	left hypothalamus	5.133	0.159094
	F	WT	left inferior olivary complex	0.152381	0.0210898
	F	WT	left Insular region: not subdivided	3.76874	0.369749
	F	WT	left Intermediate nucleus of the endopiriform claustrum	0.303805	0.0122555
	F	WT	left internal capsule	1.39222	0.0685449
	F	WT	left lateral olfactory tract	0.717347	0.0334676
	F	WT	left Lateral orbital cortex	1.78201	0.090479
	F	WT	left Lateral parietal association cortex	0.149901	0.0141995
	F	WT	left lateral septum	1.49547	0.0815409
	F	WT	left lateral ventricle	1.8027	0.22498
	F	WT	left LMol	1.15805	0.0313281
	F	WT	left mammillary bodies	0.241997	0.0236499
	F	WT	left mammilothalamic tract	0.122915	0.0069906
	F	WT	left Medial amygdala	0.490573	0.0227931
	F	WT	left Medial entorhinal cortex	0.34807	0.0165731
	F	WT	left medial lemniscus/medial longitudinal fasciculus	1.22935	0.0596637
	F	WT	left Medial orbital cortex	0.910979	0.0572872
	F	WT	left Medial parietal association cortex	0.233488	0.0288122
	F	WT	left Medial preoptic nucleus	0.0920416	0.00653596
	F	WT	left medial septum	0.643098	0.0237022
	F	WT	left MoDG	2.12564	0.0589504
	F	WT	left nucleus accumbens	2.04806	0.0922005
	F	WT	left nucleus interpositus	0.222534	0.0135621
	F	WT	left Olfactory bulb: external plexiform layer	3.12426	0.120065
	F	WT	left Olfactory bulb: glomerular layer	2.10383	0.0813807
	F	WT	left Olfactory bulb: granule cell layer	2.1663	0.0691944
	F	WT	left Olfactory bulb: internal plexiform layer	0.490304	0.0176616
	F	WT	left Olfactory bulb: mitral cell layer	0.621101	0.0197356
	F	WT	left olfactory peduncle	1.15374	0.0384808
	F	WT	left olfactory tubercle	1.63085	0.143362
	F	WT	left optic tract	0.743475	0.0485377
	F	WT	left paraflocculus (PFL)	1.6177	0.237328
	F	WT	left paraflocculus white matter	0.13575	0.0179542
	F	WT	left paramedian lobule	0.0719648	0.00513251
	F	WT	left paramedian lobule (lobule 7)	1.98688	0.104134
	F	WT	left Parietal cortex: posterior area: rostral part	0.06984	0.00877295
	F	WT	left Perirhinal cortex	1.23916	0.08274
	F	WT	left Piriform cortex	5.10508	0.199231
	F	WT	left PoDG	0.296787	0.0114635
	F	WT	left pontine nucleus	0.398595	0.0645664
	F	WT	left Posterolateral cortical amygdaloid area	0.404198	0.0273174
	F	WT	left Posteromedial cortical amygdaloid area	0.578787	0.0358116
	F	WT	left pre-para subiculum	1.11603	0.040401
	F	WT	left Primary auditory cortex	0.752707	0.0512615
	F	WT	left Primary motor cortex	3.69014	0.126657
	F	WT	left Primary somatosensory cortex	2.0066	0.0981339
	F	WT	left Primary somatosensory cortex: barrel field	4.71426	0.208313
	F	WT	left Primary somatosensory cortex: dysgranular zone	0.169638	0.016155
	F	WT	left Primary somatosensory cortex: forelimb region	2.07831	0.122394
	F	WT	left Primary somatosensory cortex: hindlimb region	1.47638	0.0824409
	F	WT	left Primary somatosensory cortex: jaw region	0.271142	0.0317779
	F	WT	left Primary somatosensory cortex: shoulder region	0.0888832	0.00935298
	F	WT	left Primary somatosensory cortex: trunk region	0.299219	0.0247381
	F	WT	left Primary somatosensory cortex: upper lip region	2.33518	0.153727
	F	WT	left Primary visual cortex	1.16423	0.104198
	F	WT	left Primary visual cortex: binocular area	1.00204	0.0585797
	F	WT	left Primary visual cortex: monocular area	1.13786	0.0870455
	F	WT	left Rostral amygdalopiriform area	0.196352	0.0147129
	F	WT	left Secondary auditory cortex: dorsal area	0.730016	0.0475459
	F	WT	left Secondary auditory cortex: ventral area	0.782051	0.0733136
	F	WT	left Secondary motor cortex	3.38355	0.150117
	F	WT	left Secondary somatosensory cortex	3.34696	0.388732
	F	WT	left Secondary visual cortex: lateral area	1.29337	0.0733393
	F	WT	left Secondary visual cortex: mediolateral area	0.58857	0.0671911
	F	WT	left Secondary visual cortex: mediomedial area	0.936458	0.0752623
	F	WT	left simple lobule (lobule 6)	2.31887	0.11768
	F	WT	left simple lobule white matter	0.213021	0.0128781
	F	WT	left SLu	0.361482	0.0192703
	F	WT	left stria medullaris	0.321309	0.0129876
	F	WT	left stria terminalis	0.456896	0.0183429
	F	WT	left striatum	10.5867	0.474853
	F	WT	left subependymale zone / rhinocele	0.0276384	0.00208051
	F	WT	left subiculum	1.59652	0.070921
	F	WT	left superior olivary complex	0.373843	0.0474312
	F	WT	left Temporal association area	1.39155	0.132085
	F	WT	left thalamus	8.77257	0.438581
	F	WT	left trunk of crus 2 and paramedian white matter	0.162669	0.010117
	F	WT	left trunk of simple and crus 1 white matter	0.0664064	0.00412372
	F	WT	left Ventral intermediate entorhinal cortex	0.555571	0.0331325
	F	WT	left Ventral nucleus of the endopiriform claustrum	0.248317	0.0298894
	F	WT	left Ventral orbital cortex	0.742746	0.0371628
	F	WT	left Ventral tenia tecta	0.0556512	0.00425499
	F	WT	lobule 1-2 white matter	0.0718592	0.0209453
	F	WT	lobule 10 white matter	0.0811296	0.00635668
	F	WT	lobule 10: nodulus	1.31418	0.0807293
	F	WT	lobule 3 white matter	0.176234	0.0239815
	F	WT	lobule 3: central lobule (dorsal)	2.01881	0.171207
	F	WT	lobule 6: declive	2.41217	0.135265
	F	WT	lobule 7: tuber (or folium)	0.930762	0.08423
	F	WT	lobule 8 white matter	0.152787	0.0109014
	F	WT	lobule 8: pyramis	1.55985	0.0985195
	F	WT	lobule 9 white matter	0.275062	0.0192748
	F	WT	lobule 9: uvula	2.64139	0.174506
	F	WT	lobules 1-2: lingula and central lobule (ventral)	1.71229	0.285163
	F	WT	lobules 4-5 white matter	0.554541	0.0339477
	F	WT	lobules 4-5: culmen (ventral and dorsal)	4.19228	0.197401
	F	WT	lobules 6-7 white matter	0.68143	0.0490098
	F	WT	medulla	26.723	0.833014
	F	WT	midbrain	13.497	0.738369
	F	WT	periaqueductal grey	3.84524	0.200655
	F	WT	pons	16.8867	0.536787
	F	WT	posterior commissure	0.141107	0.0114676
	F	WT	right Accessory olfactory bulb: glomerular, external plexiform and mitral cell layer	0.240288	0.0131604
	F	WT	right Accessory olfactory bulb: granule cell layer	0.113514	0.00831415
	F	WT	right amygdala	4.40705	0.171893
	F	WT	right Amygdalopiriform transition area	0.492176	0.0271891
	F	WT	right anterior commissure: pars anterior	0.473373	0.0216571
	F	WT	right anterior commissure: pars posterior	0.195133	0.0109478
	F	WT	right anterior lobule (lobules 4-5)	0.768576	0.05522
	F	WT	right anterior lobule white matter	0.050048	0.00481222
	F	WT	right Anterior olfactory nucleus	0.990147	0.0444534
	F	WT	right basal forebrain	2.62748	0.0789438
	F	WT	right bed nucleus of stria terminalis	0.636541	0.0313841
	F	WT	right CA10r	0.977635	0.0528782
	F	WT	right CA1Py	0.537344	0.0257062
	F	WT	right CA1Rad	1.31078	0.0533737
	F	WT	right CA20r	0.207574	0.0127159
	F	WT	right CA2Py	0.094992	0.00334692
	F	WT	right CA2Rad	0.21111	0.0092319
	F	WT	right CA30r	1.35065	0.067001
	F	WT	right CA3Py Inner	0.077648	0.00339539
	F	WT	right CA3Py Outer	0.491757	0.0289932
	F	WT	right CA3Rad	0.914573	0.0567695
	F	WT	right Caudomedial entorhinal cortex	2.74952	0.1502
	F	WT	right cerebellar peduncle: inferior	0.384147	0.0150442
	F	WT	right cerebellar peduncle: middle	0.602432	0.0350065
	F	WT	right cerebellar peduncle: superior	0.488176	0.0306629
	F	WT	right cerebral peduncle	1.01477	0.0330093
	F	WT	right Cingulate cortex: area 24a	0.977891	0.0685069
	F	WT	right Cingulate cortex: area 24a'	0.347882	0.0373918
	F	WT	right Cingulate cortex: area 24b	0.784086	0.0713878
	F	WT	right Cingulate cortex: area 24b'	0.295085	0.0212794
	F	WT	right Cingulate cortex: area 25	0.300125	0.0200423
	F	WT	right Cingulate cortex: area 29a	0.355882	0.0227282
	F	WT	right Cingulate cortex: area 29b	0.196525	0.0149114
	F	WT	right Cingulate cortex: area 29c	0.892966	0.0586153
	F	WT	right Cingulate cortex: area 30	1.35687	0.0741648
	F	WT	right Cingulate cortex: area 32	1.09034	0.100168
	F	WT	right Cingulum	0.429024	0.0253646
	F	WT	right Claustrum	0.146954	0.0110473
	F	WT	right Claustrum: dorsal part	0.139408	0.0159075
	F	WT	right Claustrum: ventral part	0.310006	0.0296355
	F	WT	right colliculus: inferior	2.64372	0.113217
	F	WT	right colliculus: superior	4.28273	0.261232
	F	WT	right copula white matter	0.0339232	0.0024362
	F	WT	right copula: pyramis (lobule 8)	1.25208	0.0835653
	F	WT	right corpus callosum	5.64892	0.342159
	F	WT	right Cortex-amygdala transition zones	0.425021	0.0421806
	F	WT	right corticospinal tract/pyramids	0.886099	0.0498321
	F	WT	right crus 1 white matter	0.179498	0.00849148
	F	WT	right crus 1: ansiform lobule (lobule 6)	2.12578	0.0809688
	F	WT	right crus 2 white matter	0.14625	0.00959884
	F	WT	right crus 2: ansiform lobule (lobule 7)	1.98292	0.123274
	F	WT	right cuneate nucleus	0.124496	0.0134834
	F	WT	right dentate nucleus	0.176477	0.0122291
	F	WT	right Dorsal intermediate entorhinal cortex	0.896771	0.0465973
	F	WT	right Dorsal nucleus of the endopiriform	0.706173	0.0496589
	F	WT	right Dorsal tenia tecta	0.460195	0.0266086
	F	WT	right Dorsolateral entorhinal cortex	1.30123	0.0782451
	F	WT	right Dorsolateral orbital cortex	0.400387	0.0307922
	F	WT	right Ectorhinal cortex	1.31581	0.118585
	F	WT	right facial nerve (cranial nerve 7)	0.10945	0.00458249
	F	WT	right fasciculus retroflexus	0.111654	0.00699266
	F	WT	right fastigial nucleus	0.228538	0.0130798
	F	WT	right fimbria	1.47634	0.0836684
	F	WT	right flocculus (FL)	0.495542	0.032374
	F	WT	right flocculus white matter	0.0378336	0.0034828
	F	WT	right fornix	0.288739	0.0129165
	F	WT	right Frontal association cortex	4.01772	0.182983
	F	WT	right Frontal cortex: area 3	0.366496	0.0218446
	F	WT	right fundus of striatum	0.078704	0.00631847
	F	WT	right globus pallidus	1.59898	0.0720427
	F	WT	right GrDG	0.626886	0.0266733
	F	WT	right habenular commissure	0.0148256	0.00284671
	F	WT	right hypothalamus	5.07554	0.154853
	F	WT	right inferior olivary complex	0.16985	0.0238335
	F	WT	right Insular region: not subdivided	3.99251	0.285617
	F	WT	right Intermediate nucleus of the endopiriform claustrum	0.28119	0.0189748
	F	WT	right internal capsule	1.47852	0.0706613
	F	WT	right lateral olfactory tract	0.634275	0.0306704
	F	WT	right Lateral orbital cortex	1.74123	0.09035
	F	WT	right Lateral parietal association cortex	0.0936608	0.0113038
	F	WT	right lateral septum	1.48643	0.0797084
	F	WT	right lateral ventricle	1.81936	0.209343
	F	WT	right LMol	1.14461	0.0428371
	F	WT	right mammillary bodies	0.224835	0.0198603
	F	WT	right mammilothalamic tract	0.126106	0.00892397
	F	WT	right Medial amygdala	0.514835	0.027412
	F	WT	right Medial entorhinal cortex	0.322614	0.0224843
	F	WT	right medial lemniscus/medial longitudinal fasciculus	1.31301	0.0551371
	F	WT	right Medial orbital cortex	0.834838	0.0432801
	F	WT	right Medial parietal association cortex	0.178397	0.0178783
	F	WT	right Medial preoptic nucleus	0.085472	0.00589596
	F	WT	right medial septum	0.604282	0.0244125
	F	WT	right MoDG	1.98897	0.0659661
	F	WT	right nucleus accumbens	2.0343	0.0840526
	F	WT	right nucleus interpositus	0.23383	0.0141562
	F	WT	right Olfactory bulb: external plexiform layer	3.10386	0.153897
	F	WT	right Olfactory bulb: glomerular layer	2.1653	0.08476
	F	WT	right Olfactory bulb: granule cell layer	2.20731	0.0880449
	F	WT	right Olfactory bulb: internal plexiform layer	0.479584	0.0316199
	F	WT	right Olfactory bulb: mitral cell layer	0.577837	0.0325862
	F	WT	right olfactory peduncle	1.11347	0.0401739
	F	WT	right olfactory tubercle	1.63235	0.102067
	F	WT	right optic tract	0.704822	0.0307891
	F	WT	right paraflocculus (PFL)	1.61286	0.200028
	F	WT	right paraflocculus white matter	0.157197	0.0186998
	F	WT	right paramedian lobule	0.0793568	0.00709571
	F	WT	right paramedian lobule (lobule 7)	1.96194	0.088269
	F	WT	right Parietal cortex: posterior area: rostral part	0.0459904	0.00448045
	F	WT	right Perirhinal cortex	1.17427	0.1038
	F	WT	right Piriform cortex	5.31388	0.279199
	F	WT	right PoDG	0.314003	0.0133095
	F	WT	right pontine nucleus	0.382294	0.0526506
	F	WT	right Posterolateral cortical amygdaloid area	0.436086	0.0333926
	F	WT	right Posteromedial cortical amygdaloid area	0.443299	0.0274741
	F	WT	right pre-para subiculum	1.15555	0.0462866
	F	WT	right Primary auditory cortex	0.719792	0.0524999
	F	WT	right Primary motor cortex	3.20573	0.139939
	F	WT	right Primary somatosensory cortex	2.06095	0.121154
	F	WT	right Primary somatosensory cortex: barrel field	4.69737	0.244018
	F	WT	right Primary somatosensory cortex: dysgranular zone	0.18217	0.0151738
	F	WT	right Primary somatosensory cortex: forelimb region	1.84075	0.154729
	F	WT	right Primary somatosensory cortex: hindlimb region	1.23542	0.110474
	F	WT	right Primary somatosensory cortex: jaw region	0.28496	0.0254435
	F	WT	right Primary somatosensory cortex: shoulder region	0.0693824	0.0103748
	F	WT	right Primary somatosensory cortex: trunk region	0.202195	0.0172935
	F	WT	right Primary somatosensory cortex: upper lip region	2.75178	0.172643
	F	WT	right Primary visual cortex	1.19335	0.0932766
	F	WT	right Primary visual cortex: binocular area	1.01955	0.0957785
	F	WT	right Primary visual cortex: monocular area	0.806422	0.0652773
	F	WT	right Rostral amygdalopiriform area	0.203862	0.0189943
	F	WT	right Secondary auditory cortex: dorsal area	0.695411	0.0536709
	F	WT	right Secondary auditory cortex: ventral area	0.960627	0.0885445
	F	WT	right Secondary motor cortex	3.31291	0.168622
	F	WT	right Secondary somatosensory cortex	3.53648	0.289401
	F	WT	right Secondary visual cortex: lateral area	1.45896	0.101334
	F	WT	right Secondary visual cortex: mediolateral area	0.407731	0.0337826
	F	WT	right Secondary visual cortex: mediomedial area	0.793728	0.0457217
	F	WT	right simple lobule (lobule 6)	2.37078	0.0986557
	F	WT	right simple lobule white matter	0.176995	0.0101108
	F	WT	right SLu	0.355878	0.0272576
	F	WT	right stria medullaris	0.339741	0.0128585
	F	WT	right stria terminalis	0.383603	0.0151548
	F	WT	right striatum	10.45	0.487136
	F	WT	right subependymale zone / rhinocele	0.0244512	0.00267985
	F	WT	right subiculum	1.58	0.0750252
	F	WT	right superior olivary complex	0.396774	0.0615602
	F	WT	right Temporal association area	1.52919	0.147051
	F	WT	right thalamus	8.69629	0.452807
	F	WT	right trunk of crus 2 and paramedian white matter	0.174493	0.0096671
	F	WT	right trunk of simple and crus 1 white matter	0.0815872	0.00498524
	F	WT	right Ventral intermediate entorhinal cortex	0.539533	0.0250099
	F	WT	right Ventral nucleus of the endopiriform claustrum	0.230624	0.016915
	F	WT	right Ventral orbital cortex	0.683584	0.0373352
	F	WT	right Ventral tenia tecta	0.054912	0.00466311
	F	WT	third ventricle	1.23462	0.0957085
	F	WT	trunk of arbor vita	4.09117	0.12886
	F	WT	trunk of lobules 1-3 white matter	0.121091	0.0108262
	F	WT	trunk of lobules 6-8 white matter	0.104659	0.00819855
	F	WT	ventral tegmental decussation	0.127542	0.0115826
	F	CD4	cerebral aqueduct	0.491989	0.0583775
	F	CD4	fourth ventricle	0.948838	0.0629653
	F	CD4	interpedunclar nucleus	0.280495	0.0131867
	F	CD4	left Accessory olfactory bulb: glomerular, external plexiform and mitral cell layer	0.257758	0.0138405
	F	CD4	left Accessory olfactory bulb: granule cell layer	0.120252	0.00740176
	F	CD4	left amygdala	5.02627	0.160542
	F	CD4	left Amygdalopiriform transition area	0.548766	0.0305214
	F	CD4	left anterior commissure: pars anterior	0.502157	0.023338
	F	CD4	left anterior commissure: pars posterior	0.224802	0.010661
	F	CD4	left anterior lobule (lobules 4-5)	0.859127	0.0533124
	F	CD4	left anterior lobule white matter	0.0418005	0.00300137
	F	CD4	left Anterior olfactory nucleus	1.00085	0.045794
	F	CD4	left basal forebrain	2.72463	0.0595986
	F	CD4	left bed nucleus of stria terminalis	0.67575	0.0243417
	F	CD4	left CA10r	1.19496	0.0641133
	F	CD4	left CA1Py	0.561783	0.0220499
	F	CD4	left CA1Rad	1.26227	0.0392297
	F	CD4	left CA20r	0.270409	0.0105106
	F	CD4	left CA2Py	0.106389	0.00662015
	F	CD4	left CA2Rad	0.212292	0.0131073
	F	CD4	left CA30r	1.47284	0.0729319
	F	CD4	left CA3Py Inner	0.0798208	0.00535535
	F	CD4	left CA3Py Outer	0.534413	0.0197278
	F	CD4	left CA3Rad	0.956079	0.0493165
	F	CD4	left Caudomedial entorhinal cortex	3.01209	0.113831
	F	CD4	left cerebellar peduncle: inferior	0.440367	0.0177013
	F	CD4	left cerebellar peduncle: middle	0.604062	0.0304424
	F	CD4	left cerebellar peduncle: superior	0.547447	0.0255151
	F	CD4	left cerebral peduncle	1.07453	0.0399935
	F	CD4	left Cingulate cortex: area 24a	0.963913	0.0520732
	F	CD4	left Cingulate cortex: area 24a'	0.36966	0.0416687
	F	CD4	left Cingulate cortex: area 24b	0.864819	0.0914615
	F	CD4	left Cingulate cortex: area 24b'	0.324015	0.0224918
	F	CD4	left Cingulate cortex: area 25	0.307251	0.0130737
	F	CD4	left Cingulate cortex: area 29a	0.366852	0.0211593
	F	CD4	left Cingulate cortex: area 29b	0.215782	0.0148771
	F	CD4	left Cingulate cortex: area 29c	0.937438	0.0596172
	F	CD4	left Cingulate cortex: area 30	1.47041	0.0595365
	F	CD4	left Cingulate cortex: area 32	1.34742	0.0835141
	F	CD4	left Cingulum	0.45062	0.0224948
	F	CD4	left Claustrum	0.186927	0.00855638
	F	CD4	left Claustrum: dorsal part	0.157325	0.0189965
	F	CD4	left Claustrum: ventral part	0.291217	0.028471
	F	CD4	left colliculus: inferior	2.9289	0.0846724
	F	CD4	left colliculus: superior	4.49385	0.149526
	F	CD4	left copula white matter	0.0472192	0.00351086
	F	CD4	left copula: pyramis (lobule 8)	1.23665	0.082305
	F	CD4	left corpus callosum	6.29995	0.183365
	F	CD4	left Cortex-amygdala transition zones	0.409835	0.0304519
	F	CD4	left corticospinal tract/pyramids	0.895663	0.0717943
	F	CD4	left crus 1 white matter	0.19654	0.013155
	F	CD4	left crus 1: ansiform lobule (lobule 6)	2.2075	0.0830562
	F	CD4	left crus 2 white matter	0.134263	0.00989229
	F	CD4	left crus 2: ansiform lobule (lobule 7)	2.01563	0.130128
	F	CD4	left cuneate nucleus	0.123226	0.00922713
	F	CD4	left dentate nucleus	0.189606	0.0098914
	F	CD4	left Dorsal intermediate entorhinal cortex	0.882991	0.0530647
	F	CD4	left Dorsal nucleus of the endopiriform	0.786854	0.0413419
	F	CD4	left Dorsal tenia tecta	0.500245	0.0324352
	F	CD4	left Dorsolateral entorhinal cortex	1.23663	0.0577551
	F	CD4	left Dorsolateral orbital cortex	0.433357	0.0292918
	F	CD4	left Ectorhinal cortex	1.31693	0.0837897
	F	CD4	left facial nerve (cranial nerve 7)	0.10889	0.00513619
	F	CD4	left fasciculus retroflexus	0.133453	0.00543856
	F	CD4	left fastigial nucleus	0.252506	0.013703
	F	CD4	left fimbria	1.73936	0.0766329
	F	CD4	left flocculus (FL)	0.566413	0.0247902
	F	CD4	left flocculus white matter	0.0309888	0.00294928
	F	CD4	left fornix	0.345655	0.0119761
	F	CD4	left Frontal association cortex	3.63916	0.134861
	F	CD4	left Frontal cortex: area 3	0.367945	0.020382
	F	CD4	left fundus of striatum	0.0790912	0.00511692
	F	CD4	left globus pallidus	1.70795	0.0714706
	F	CD4	left GrDG	0.716211	0.0308691
	F	CD4	left habenular commissure	0.0157312	0.00485384
	F	CD4	left hypothalamus	5.41876	0.0854114
	F	CD4	left inferior olivary complex	0.166396	0.0285795
	F	CD4	left Insular region: not subdivided	3.90646	0.253572
	F	CD4	left Intermediate nucleus of the endopiriform claustrum	0.327424	0.00839185
	F	CD4	left internal capsule	1.48604	0.0506106
	F	CD4	left lateral olfactory tract	0.722496	0.0329003
	F	CD4	left Lateral orbital cortex	1.82742	0.0752528
	F	CD4	left Lateral parietal association cortex	0.160081	0.0137404
	F	CD4	left lateral septum	1.59869	0.053011
	F	CD4	left lateral ventricle	2.04252	0.247461
	F	CD4	left LMol	1.2127	0.0322684
	F	CD4	left mammillary bodies	0.248316	0.0232464
	F	CD4	left mammilothalamic tract	0.1273	0.00811595
	F	CD4	left Medial amygdala	0.512205	0.0266175
	F	CD4	left Medial entorhinal cortex	0.363874	0.0236369
	F	CD4	left medial lemniscus/medial longitudinal fasciculus	1.28806	0.0695733
	F	CD4	left Medial orbital cortex	0.943889	0.0325129
	F	CD4	left Medial parietal association cortex	0.24253	0.0163246
	F	CD4	left Medial preoptic nucleus	0.100331	0.00600722
	F	CD4	left medial septum	0.682637	0.0253139
	F	CD4	left MoDG	2.27858	0.0841835
	F	CD4	left nucleus accumbens	2.24487	0.0841189
	F	CD4	left nucleus interpositus	0.233873	0.0136831
	F	CD4	left Olfactory bulb: external plexiform layer	3.21571	0.130004
	F	CD4	left Olfactory bulb: glomerular layer	2.16818	0.0787473
	F	CD4	left Olfactory bulb: granule cell layer	2.1639	0.0990331
	F	CD4	left Olfactory bulb: internal plexiform layer	0.498628	0.0252747
	F	CD4	left Olfactory bulb: mitral cell layer	0.635029	0.0309181
	F	CD4	left olfactory peduncle	1.17683	0.0369971
	F	CD4	left olfactory tubercle	1.65578	0.0593368
	F	CD4	left optic tract	0.796732	0.0221711
	F	CD4	left paraflocculus (PFL)	1.70422	0.201935
	F	CD4	left paraflocculus white matter	0.145685	0.0145954
	F	CD4	left paramedian lobule	0.0750507	0.00518031
	F	CD4	left paramedian lobule (lobule 7)	2.07947	0.11151
	F	CD4	left Parietal cortex: posterior area: rostral part	0.073984	0.00600627
	F	CD4	left Perirhinal cortex	1.25065	0.0579571
	F	CD4	left Piriform cortex	5.2606	0.165587
	F	CD4	left PoDG	0.315136	0.0147685
	F	CD4	left pontine nucleus	0.420646	0.0612106
	F	CD4	left Posterolateral cortical amygdaloid area	0.427789	0.0291689
	F	CD4	left Posteromedial cortical amygdaloid area	0.593621	0.0381441
	F	CD4	left pre-para subiculum	1.19796	0.0502388
	F	CD4	left Primary auditory cortex	0.746048	0.0417171
	F	CD4	left Primary motor cortex	3.84991	0.190134
	F	CD4	left Primary somatosensory cortex	2.08917	0.113166
	F	CD4	left Primary somatosensory cortex: barrel field	4.99398	0.258574
	F	CD4	left Primary somatosensory cortex: dysgranular zone	0.171473	0.0127538
	F	CD4	left Primary somatosensory cortex: forelimb region	2.16943	0.132306
	F	CD4	left Primary somatosensory cortex: hindlimb region	1.57061	0.0822525
	F	CD4	left Primary somatosensory cortex: jaw region	0.271812	0.0314594
	F	CD4	left Primary somatosensory cortex: shoulder region	0.0917717	0.00734482
	F	CD4	left Primary somatosensory cortex: trunk region	0.31901	0.0191253
	F	CD4	left Primary somatosensory cortex: upper lip region	2.45404	0.103642
	F	CD4	left Primary visual cortex	1.19096	0.0901298
	F	CD4	left Primary visual cortex: binocular area	1.04963	0.0865936
	F	CD4	left Primary visual cortex: monocular area	1.20553	0.0930627
	F	CD4	left Rostral amygdalopiriform area	0.200759	0.018221
	F	CD4	left Secondary auditory cortex: dorsal area	0.746236	0.0438019
	F	CD4	left Secondary auditory cortex: ventral area	0.80506	0.0685437
	F	CD4	left Secondary motor cortex	3.51229	0.127256
	F	CD4	left Secondary somatosensory cortex	3.41196	0.278618
	F	CD4	left Secondary visual cortex: lateral area	1.34311	0.0689574
	F	CD4	left Secondary visual cortex: mediolateral area	0.607889	0.0412353
	F	CD4	left Secondary visual cortex: mediomedial area	0.949982	0.0385458
	F	CD4	left simple lobule (lobule 6)	2.42062	0.146115
	F	CD4	left simple lobule white matter	0.22537	0.0200596
	F	CD4	left SLu	0.380932	0.0203756
	F	CD4	left stria medullaris	0.333662	0.0115951
	F	CD4	left stria terminalis	0.488567	0.0169349
	F	CD4	left striatum	11.2154	0.448207
	F	CD4	left subependymale zone / rhinocele	0.0290987	0.00160687
	F	CD4	left subiculum	1.68586	0.0489078
	F	CD4	left superior olivary complex	0.380941	0.0390552
	F	CD4	left Temporal association area	1.39715	0.0727612
	F	CD4	left thalamus	9.20327	0.356875
	F	CD4	left trunk of crus 2 and paramedian white matter	0.171127	0.0166013
	F	CD4	left trunk of simple and crus 1 white matter	0.0660821	0.002631
	F	CD4	left Ventral intermediate entorhinal cortex	0.575151	0.0308558
	F	CD4	left Ventral nucleus of the endopiriform claustrum	0.268382	0.0298759
	F	CD4	left Ventral orbital cortex	0.775966	0.0361405
	F	CD4	left Ventral tenia tecta	0.0528939	0.00453058
	F	CD4	lobule 1-2 white matter	0.0650624	0.0146717
	F	CD4	lobule 10 white matter	0.083456	0.00484954
	F	CD4	lobule 10: nodulus	1.41289	0.0749105
	F	CD4	lobule 3 white matter	0.185737	0.033256
	F	CD4	lobule 3: central lobule (dorsal)	2.17155	0.178681
	F	CD4	lobule 6: declive	2.46732	0.176764
	F	CD4	lobule 7: tuber (or folium)	0.968329	0.105446
	F	CD4	lobule 8 white matter	0.167087	0.0116413
	F	CD4	lobule 8: pyramis	1.65705	0.0990028
	F	CD4	lobule 9 white matter	0.299959	0.0126853
	F	CD4	lobule 9: uvula	2.7833	0.114172
	F	CD4	lobules 1-2: lingula and central lobule (ventral)	1.64372	0.158971
	F	CD4	lobules 4-5 white matter	0.592482	0.031167
	F	CD4	lobules 4-5: culmen (ventral and dorsal)	4.3919	0.191164
	F	CD4	lobules 6-7 white matter	0.699396	0.0606504
	F	CD4	medulla	27.8041	0.799094
	F	CD4	midbrain	14.3513	0.496709
	F	CD4	periaqueductal grey	4.05001	0.119452
	F	CD4	pons	17.568	0.345609
	F	CD4	posterior commissure	0.147806	0.0057209
	F	CD4	right Accessory olfactory bulb: glomerular, external plexiform and mitral cell layer	0.247159	0.0149755
	F	CD4	right Accessory olfactory bulb: granule cell layer	0.113899	0.00756658
	F	CD4	right amygdala	4.70514	0.166338
	F	CD4	right Amygdalopiriform transition area	0.495373	0.0259662
	F	CD4	right anterior commissure: pars anterior	0.493295	0.0199141
	F	CD4	right anterior commissure: pars posterior	0.207962	0.006542
	F	CD4	right anterior lobule (lobules 4-5)	0.780595	0.0394797
	F	CD4	right anterior lobule white matter	0.0501333	0.00381598
	F	CD4	right Anterior olfactory nucleus	1.00068	0.0549058
	F	CD4	right basal forebrain	2.83887	0.0969824
	F	CD4	right bed nucleus of stria terminalis	0.669278	0.0210393
	F	CD4	right CA10r	1.03813	0.0395292
	F	CD4	right CA1Py	0.566558	0.0192656
	F	CD4	right CA1Rad	1.36013	0.0453495
	F	CD4	right CA20r	0.219046	0.0136607
	F	CD4	right CA2Py	0.102575	0.00907197
	F	CD4	right CA2Rad	0.22627	0.0252415
	F	CD4	right CA30r	1.513	0.161228
	F	CD4	right CA3Py Inner	0.0828672	0.00787387
	F	CD4	right CA3Py Outer	0.552785	0.0754656
	F	CD4	right CA3Rad	1.01744	0.178944
	F	CD4	right Caudomedial entorhinal cortex	2.91872	0.170577
	F	CD4	right cerebellar peduncle: inferior	0.398298	0.0196934
	F	CD4	right cerebellar peduncle: middle	0.635836	0.042976
	F	CD4	right cerebellar peduncle: superior	0.52489	0.0256486
	F	CD4	right cerebral peduncle	1.06973	0.0405646
	F	CD4	right Cingulate cortex: area 24a	1.03695	0.0723257
	F	CD4	right Cingulate cortex: area 24a'	0.350511	0.0397576
	F	CD4	right Cingulate cortex: area 24b	0.838579	0.072571
	F	CD4	right Cingulate cortex: area 24b'	0.309926	0.0267456
	F	CD4	right Cingulate cortex: area 25	0.315921	0.018834
	F	CD4	right Cingulate cortex: area 29a	0.340783	0.017589
	F	CD4	right Cingulate cortex: area 29b	0.200759	0.0171587
	F	CD4	right Cingulate cortex: area 29c	0.876996	0.0499542
	F	CD4	right Cingulate cortex: area 30	1.381	0.0662526
	F	CD4	right Cingulate cortex: area 32	1.06598	0.0582702
	F	CD4	right Cingulum	0.465451	0.0188074
	F	CD4	right Claustrum	0.155925	0.00894263
	F	CD4	right Claustrum: dorsal part	0.151804	0.0211431
	F	CD4	right Claustrum: ventral part	0.329135	0.0379011
	F	CD4	right colliculus: inferior	2.77477	0.0750663
	F	CD4	right colliculus: superior	4.58598	0.17522
	F	CD4	right copula white matter	0.0383317	0.00351488
	F	CD4	right copula: pyramis (lobule 8)	1.31729	0.126238
	F	CD4	right corpus callosum	5.96929	0.145248
	F	CD4	right Cortex-amygdala transition zones	0.430302	0.0265042
	F	CD4	right corticospinal tract/pyramids	0.911407	0.0622109
	F	CD4	right crus 1 white matter	0.188625	0.0105287
	F	CD4	right crus 1: ansiform lobule (lobule 6)	2.18534	0.0943712
	F	CD4	right crus 2 white matter	0.155716	0.012995
	F	CD4	right crus 2: ansiform lobule (lobule 7)	2.05632	0.166186
	F	CD4	right cuneate nucleus	0.126498	0.00984518
	F	CD4	right dentate nucleus	0.180416	0.00754913
	F	CD4	right Dorsal intermediate entorhinal cortex	0.920683	0.0531166
	F	CD4	right Dorsal nucleus of the endopiriform	0.765517	0.04427
	F	CD4	right Dorsal tenia tecta	0.460659	0.030287
	F	CD4	right Dorsolateral entorhinal cortex	1.38308	0.0705436
	F	CD4	right Dorsolateral orbital cortex	0.39255	0.0232388
	F	CD4	right Ectorhinal cortex	1.39934	0.0736391
	F	CD4	right facial nerve (cranial nerve 7)	0.111108	0.00448029
	F	CD4	right fasciculus retroflexus	0.118302	0.00759892
	F	CD4	right fastigial nucleus	0.240427	0.00874032
	F	CD4	right fimbria	1.63453	0.0917093
	F	CD4	right flocculus (FL)	0.515546	0.0275315
	F	CD4	right flocculus white matter	0.0379776	0.00444642
	F	CD4	right fornix	0.308092	0.00834701
	F	CD4	right Frontal association cortex	3.9007	0.159215
	F	CD4	right Frontal cortex: area 3	0.364433	0.0175153
	F	CD4	right fundus of striatum	0.085952	0.00605357
	F	CD4	right globus pallidus	1.72963	0.0461366
	F	CD4	right GrDG	0.679027	0.0402119
	F	CD4	right habenular commissure	0.0149205	0.00456967
	F	CD4	right hypothalamus	5.37292	0.0873136
	F	CD4	right inferior olivary complex	0.174251	0.0212313
	F	CD4	right Insular region: not subdivided	4.25233	0.119865
	F	CD4	right Intermediate nucleus of the endopiriform claustrum	0.289527	0.0137299
	F	CD4	right internal capsule	1.58097	0.0418316
	F	CD4	right lateral olfactory tract	0.639842	0.0284918
	F	CD4	right Lateral orbital cortex	1.79453	0.0667555
	F	CD4	right Lateral parietal association cortex	0.0917461	0.00912703
	F	CD4	right lateral septum	1.59979	0.0479385
	F	CD4	right lateral ventricle	2.32194	0.480649
	F	CD4	right LMol	1.19171	0.0408273
	F	CD4	right mammillary bodies	0.234423	0.022893
	F	CD4	right mammilothalamic tract	0.133355	0.00660812
	F	CD4	right Medial amygdala	0.535603	0.0252294
	F	CD4	right Medial entorhinal cortex	0.344422	0.0199639
	F	CD4	right medial lemniscus/medial longitudinal fasciculus	1.36196	0.061827
	F	CD4	right Medial orbital cortex	0.840661	0.0356176
	F	CD4	right Medial parietal association cortex	0.174746	0.0156678
	F	CD4	right Medial preoptic nucleus	0.0928085	0.00660144
	F	CD4	right medial septum	0.637611	0.0261255
	F	CD4	right MoDG	2.13241	0.0951019
	F	CD4	right nucleus accumbens	2.19338	0.0451195
	F	CD4	right nucleus interpositus	0.241971	0.0109722
	F	CD4	right Olfactory bulb: external plexiform layer	3.19515	0.139877
	F	CD4	right Olfactory bulb: glomerular layer	2.2207	0.0962456
	F	CD4	right Olfactory bulb: granule cell layer	2.19405	0.107843
	F	CD4	right Olfactory bulb: internal plexiform layer	0.482295	0.0297823
	F	CD4	right Olfactory bulb: mitral cell layer	0.586645	0.0301794
	F	CD4	right olfactory peduncle	1.14881	0.0266657
	F	CD4	right olfactory tubercle	1.66836	0.113207
	F	CD4	right optic tract	0.756203	0.0209769
	F	CD4	right paraflocculus (PFL)	1.72406	0.188945
	F	CD4	right paraflocculus white matter	0.168422	0.0157086
	F	CD4	right paramedian lobule	0.0822613	0.00799413
	F	CD4	right paramedian lobule (lobule 7)	2.00329	0.124293
	F	CD4	right Parietal cortex: posterior area: rostral part	0.0448	0.00432962
	F	CD4	right Perirhinal cortex	1.23935	0.0902917
	F	CD4	right Piriform cortex	5.51217	0.149468
	F	CD4	right PoDG	0.336166	0.0212849
	F	CD4	right pontine nucleus	0.405555	0.049789
	F	CD4	right Posterolateral cortical amygdaloid area	0.45414	0.0268576
	F	CD4	right Posteromedial cortical amygdaloid area	0.475972	0.0300325
	F	CD4	right pre-para subiculum	1.19494	0.0617506
	F	CD4	right Primary auditory cortex	0.767723	0.0400906
	F	CD4	right Primary motor cortex	3.30287	0.132801
	F	CD4	right Primary somatosensory cortex	2.16553	0.0601844
	F	CD4	right Primary somatosensory cortex: barrel field	4.84991	0.292682
	F	CD4	right Primary somatosensory cortex: dysgranular zone	0.185634	0.0135373
	F	CD4	right Primary somatosensory cortex: forelimb region	1.99569	0.133864
	F	CD4	right Primary somatosensory cortex: hindlimb region	1.31075	0.0930786
	F	CD4	right Primary somatosensory cortex: jaw region	0.309333	0.0370202
	F	CD4	right Primary somatosensory cortex: shoulder region	0.0673835	0.00749026
	F	CD4	right Primary somatosensory cortex: trunk region	0.197449	0.0163771
	F	CD4	right Primary somatosensory cortex: upper lip region	2.86003	0.154311
	F	CD4	right Primary visual cortex	1.22323	0.0697816
	F	CD4	right Primary visual cortex: binocular area	1.02629	0.0595887
	F	CD4	right Primary visual cortex: monocular area	0.798805	0.050425
	F	CD4	right Rostral amygdalopiriform area	0.208316	0.015181
	F	CD4	right Secondary auditory cortex: dorsal area	0.737728	0.0413581
	F	CD4	right Secondary auditory cortex: ventral area	1.03907	0.0751077
	F	CD4	right Secondary motor cortex	3.38925	0.17028
	F	CD4	right Secondary somatosensory cortex	3.81061	0.140743
	F	CD4	right Secondary visual cortex: lateral area	1.50048	0.0657458
	F	CD4	right Secondary visual cortex: mediolateral area	0.396996	0.0271663
	F	CD4	right Secondary visual cortex: mediomedial area	0.78441	0.0284892
	F	CD4	right simple lobule (lobule 6)	2.42495	0.123846
	F	CD4	right simple lobule white matter	0.182541	0.0125936
	F	CD4	right SLu	0.38112	0.0398263
	F	CD4	right stria medullaris	0.359023	0.0118595
	F	CD4	right stria terminalis	0.417903	0.0170371
	F	CD4	right striatum	11.1582	0.496116
	F	CD4	right subependymale zone / rhinocele	0.0259029	0.00150628
	F	CD4	right subiculum	1.64349	0.042909
	F	CD4	right superior olivary complex	0.400401	0.046981
	F	CD4	right Temporal association area	1.5822	0.0839746
	F	CD4	right thalamus	9.15868	0.314352
	F	CD4	right trunk of crus 2 and paramedian white matter	0.177421	0.0128397
	F	CD4	right trunk of simple and crus 1 white matter	0.0838699	0.0061669
	F	CD4	right Ventral intermediate entorhinal cortex	0.546406	0.0281353
	F	CD4	right Ventral nucleus of the endopiriform claustrum	0.240128	0.0265866
	F	CD4	right Ventral orbital cortex	0.676732	0.0305276
	F	CD4	right Ventral tenia tecta	0.0553429	0.00484251
	F	CD4	third ventricle	1.35174	0.142454
	F	CD4	trunk of arbor vita	4.30726	0.115469
	F	CD4	trunk of lobules 1-3 white matter	0.129169	0.0150736
	F	CD4	trunk of lobules 6-8 white matter	0.113719	0.00559504
	F	CD4	ventral tegmental decussation	0.134259	0.00868483
	F	CD8	cerebral aqueduct	0.46275	0.0298676
	F	CD8	fourth ventricle	0.883268	0.0456617
	F	CD8	interpedunclar nucleus	0.264956	0.0159315
	F	CD8	left Accessory olfactory bulb: glomerular, external plexiform and mitral cell layer	0.245355	0.0113692
	F	CD8	left Accessory olfactory bulb: granule cell layer	0.115955	0.00596566
	F	CD8	left amygdala	4.58452	0.192534
	F	CD8	left Amygdalopiriform transition area	0.508821	0.0347703
	F	CD8	left anterior commissure: pars anterior	0.470259	0.0286863
	F	CD8	left anterior commissure: pars posterior	0.203738	0.0142489
	F	CD8	left anterior lobule (lobules 4-5)	0.823663	0.0777336
	F	CD8	left anterior lobule white matter	0.0411563	0.00448199
	F	CD8	left Anterior olfactory nucleus	0.955849	0.056155
	F	CD8	left basal forebrain	2.45428	0.114611
	F	CD8	left bed nucleus of stria terminalis	0.620143	0.0355445
	F	CD8	left CA10r	1.13915	0.0584026
	F	CD8	left CA1Py	0.54397	0.0245211
	F	CD8	left CA1Rad	1.22042	0.0453132
	F	CD8	left CA20r	0.25687	0.012247
	F	CD8	left CA2Py	0.0995925	0.00504121
	F	CD8	left CA2Rad	0.201574	0.012445
	F	CD8	left CA30r	1.32434	0.066111
	F	CD8	left CA3Py Inner	0.0734763	0.00401611
	F	CD8	left CA3Py Outer	0.492698	0.022624
	F	CD8	left CA3Rad	0.877235	0.0375636
	F	CD8	left Caudomedial entorhinal cortex	2.83589	0.13718
	F	CD8	left cerebellar peduncle: inferior	0.397065	0.0243025
	F	CD8	left cerebellar peduncle: middle	0.557491	0.0444758
	F	CD8	left cerebellar peduncle: superior	0.473924	0.0314437
	F	CD8	left cerebral peduncle	0.959915	0.0466126
	F	CD8	left Cingulate cortex: area 24a	0.955584	0.0446187
	F	CD8	left Cingulate cortex: area 24a'	0.377596	0.0464556
	F	CD8	left Cingulate cortex: area 24b	0.806191	0.0479659
	F	CD8	left Cingulate cortex: area 24b'	0.307537	0.0216907
	F	CD8	left Cingulate cortex: area 25	0.289109	0.0162626
	F	CD8	left Cingulate cortex: area 29a	0.360414	0.0288118
	F	CD8	left Cingulate cortex: area 29b	0.205402	0.0179219
	F	CD8	left Cingulate cortex: area 29c	0.925363	0.0768931
	F	CD8	left Cingulate cortex: area 30	1.47662	0.0999037
	F	CD8	left Cingulate cortex: area 32	1.32559	0.0906871
	F	CD8	left Cingulum	0.41207	0.0284147
	F	CD8	left Claustrum	0.174438	0.0126332
	F	CD8	left Claustrum: dorsal part	0.149193	0.0148415
	F	CD8	left Claustrum: ventral part	0.267328	0.0274586
	F	CD8	left colliculus: inferior	2.66966	0.153517
	F	CD8	left colliculus: superior	4.03645	0.296984
	F	CD8	left copula white matter	0.0415787	0.00299559
	F	CD8	left copula: pyramis (lobule 8)	1.10831	0.0999709
	F	CD8	left corpus callosum	5.8591	0.403816
	F	CD8	left Cortex-amygdala transition zones	0.382225	0.0335377
	F	CD8	left corticospinal tract/pyramids	0.85097	0.0467029
	F	CD8	left crus 1 white matter	0.174519	0.0146086
	F	CD8	left crus 1: ansiform lobule (lobule 6)	2.05149	0.1384
	F	CD8	left crus 2 white matter	0.121186	0.0103031
	F	CD8	left crus 2: ansiform lobule (lobule 7)	1.85999	0.0922129
	F	CD8	left cuneate nucleus	0.115127	0.0119233
	F	CD8	left dentate nucleus	0.168922	0.0103465
	F	CD8	left Dorsal intermediate entorhinal cortex	0.819657	0.0519068
	F	CD8	left Dorsal nucleus of the endopiriform	0.707511	0.036318
	F	CD8	left Dorsal tenia tecta	0.470967	0.0248125
	F	CD8	left Dorsolateral entorhinal cortex	1.11581	0.0705178
	F	CD8	left Dorsolateral orbital cortex	0.420429	0.0309705
	F	CD8	left Ectorhinal cortex	1.26883	0.111169
	F	CD8	left facial nerve (cranial nerve 7)	0.0998315	0.00661437
	F	CD8	left fasciculus retroflexus	0.122539	0.00806424
	F	CD8	left fastigial nucleus	0.224678	0.0165127
	F	CD8	left fimbria	1.55719	0.111993
	F	CD8	left flocculus (FL)	0.526554	0.043751
	F	CD8	left flocculus white matter	0.0281557	0.00274417
	F	CD8	left fornix	0.31639	0.0219532
	F	CD8	left Frontal association cortex	3.53174	0.160031
	F	CD8	left Frontal cortex: area 3	0.360175	0.0206316
	F	CD8	left fundus of striatum	0.0698453	0.00701025
	F	CD8	left globus pallidus	1.54212	0.0906389
	F	CD8	left GrDG	0.648896	0.0273922
	F	CD8	left habenular commissure	0.0131285	0.00210463
	F	CD8	left hypothalamus	4.91497	0.214814
	F	CD8	left inferior olivary complex	0.15799	0.0185193
	F	CD8	left Insular region: not subdivided	3.76977	0.263933
	F	CD8	left Intermediate nucleus of the endopiriform claustrum	0.298714	0.0163225
	F	CD8	left internal capsule	1.35698	0.110488
	F	CD8	left lateral olfactory tract	0.70563	0.0297048
	F	CD8	left Lateral orbital cortex	1.77399	0.0876202
	F	CD8	left Lateral parietal association cortex	0.158353	0.0161272
	F	CD8	left lateral septum	1.44353	0.0739766
	F	CD8	left lateral ventricle	1.58061	0.133264
	F	CD8	left LMol	1.16393	0.0435692
	F	CD8	left mammillary bodies	0.23721	0.0182353
	F	CD8	left mammilothalamic tract	0.118575	0.0078991
	F	CD8	left Medial amygdala	0.473613	0.0260796
	F	CD8	left Medial entorhinal cortex	0.347396	0.0263682
	F	CD8	left medial lemniscus/medial longitudinal fasciculus	1.19436	0.0665017
	F	CD8	left Medial orbital cortex	0.892203	0.0637809
	F	CD8	left Medial parietal association cortex	0.241843	0.0315762
	F	CD8	left Medial preoptic nucleus	0.0927275	0.00591387
	F	CD8	left medial septum	0.6192	0.0347343
	F	CD8	left MoDG	2.08906	0.0855272
	F	CD8	left nucleus accumbens	2.02383	0.0870073
	F	CD8	left nucleus interpositus	0.212087	0.0147975
	F	CD8	left Olfactory bulb: external plexiform layer	3.10483	0.139832
	F	CD8	left Olfactory bulb: glomerular layer	2.09131	0.102123
	F	CD8	left Olfactory bulb: granule cell layer	2.12849	0.129965
	F	CD8	left Olfactory bulb: internal plexiform layer	0.487356	0.0316186
	F	CD8	left Olfactory bulb: mitral cell layer	0.615855	0.0350384
	F	CD8	left olfactory peduncle	1.12334	0.0589454
	F	CD8	left olfactory tubercle	1.55743	0.064487
	F	CD8	left optic tract	0.719987	0.0647793
	F	CD8	left paraflocculus (PFL)	1.63081	0.251461
	F	CD8	left paraflocculus white matter	0.133645	0.0172676
	F	CD8	left paramedian lobule	0.0717269	0.00596533
	F	CD8	left paramedian lobule (lobule 7)	1.95256	0.148449
	F	CD8	left Parietal cortex: posterior area: rostral part	0.0703147	0.00646706
	F	CD8	left Perirhinal cortex	1.19854	0.0990023
	F	CD8	left Piriform cortex	4.94685	0.270134
	F	CD8	left PoDG	0.288017	0.0122367
	F	CD8	left pontine nucleus	0.380386	0.0393131
	F	CD8	left Posterolateral cortical amygdaloid area	0.389372	0.0291692
	F	CD8	left Posteromedial cortical amygdaloid area	0.545075	0.0236862
	F	CD8	left pre-para subiculum	1.10961	0.054932
	F	CD8	left Primary auditory cortex	0.717709	0.0663321
	F	CD8	left Primary motor cortex	3.66729	0.115269
	F	CD8	left Primary somatosensory cortex	2.03421	0.111347
	F	CD8	left Primary somatosensory cortex: barrel field	4.63039	0.295118
	F	CD8	left Primary somatosensory cortex: dysgranular zone	0.16957	0.0118016
	F	CD8	left Primary somatosensory cortex: forelimb region	2.0508	0.131814
	F	CD8	left Primary somatosensory cortex: hindlimb region	1.51086	0.091645
	F	CD8	left Primary somatosensory cortex: jaw region	0.271663	0.0242308
	F	CD8	left Primary somatosensory cortex: shoulder region	0.0916907	0.00836942
	F	CD8	left Primary somatosensory cortex: trunk region	0.31261	0.0240414
	F	CD8	left Primary somatosensory cortex: upper lip region	2.31361	0.1479
	F	CD8	left Primary visual cortex	1.19417	0.0869886
	F	CD8	left Primary visual cortex: binocular area	1.00644	0.0687963
	F	CD8	left Primary visual cortex: monocular area	1.16232	0.0511919
	F	CD8	left Rostral amygdalopiriform area	0.197342	0.015935
	F	CD8	left Secondary auditory cortex: dorsal area	0.72573	0.0459905
	F	CD8	left Secondary auditory cortex: ventral area	0.77725	0.0915759
	F	CD8	left Secondary motor cortex	3.3933	0.110895
	F	CD8	left Secondary somatosensory cortex	3.40563	0.277072
	F	CD8	left Secondary visual cortex: lateral area	1.28864	0.0751845
	F	CD8	left Secondary visual cortex: mediolateral area	0.586359	0.0400181
	F	CD8	left Secondary visual cortex: mediomedial area	0.939473	0.0788609
	F	CD8	left simple lobule (lobule 6)	2.27455	0.120218
	F	CD8	left simple lobule white matter	0.203755	0.0146355
	F	CD8	left SLu	0.361515	0.0175302
	F	CD8	left stria medullaris	0.309867	0.0170587
	F	CD8	left stria terminalis	0.439027	0.0320726
	F	CD8	left striatum	10.3671	0.487325
	F	CD8	left subependymale zone / rhinocele	0.0269568	0.00200033
	F	CD8	left subiculum	1.60756	0.0826502
	F	CD8	left superior olivary complex	0.360841	0.0277889
	F	CD8	left Temporal association area	1.31817	0.129815
	F	CD8	left thalamus	8.58982	0.48759
	F	CD8	left trunk of crus 2 and paramedian white matter	0.151919	0.0124868
	F	CD8	left trunk of simple and crus 1 white matter	0.0637781	0.00344446
	F	CD8	left Ventral intermediate entorhinal cortex	0.540578	0.0351133
	F	CD8	left Ventral nucleus of the endopiriform claustrum	0.247164	0.0259529
	F	CD8	left Ventral orbital cortex	0.746359	0.0484014
	F	CD8	left Ventral tenia tecta	0.0541525	0.0030402
	F	CD8	lobule 1-2 white matter	0.0687872	0.016897
	F	CD8	lobule 10 white matter	0.0805035	0.00847945
	F	CD8	lobule 10: nodulus	1.3367	0.0923434
	F	CD8	lobule 3 white matter	0.169152	0.0218719
	F	CD8	lobule 3: central lobule (dorsal)	1.96776	0.216504
	F	CD8	lobule 6: declive	2.40222	0.161933
	F	CD8	lobule 7: tuber (or folium)	0.907883	0.0842773
	F	CD8	lobule 8 white matter	0.14394	0.011315
	F	CD8	lobule 8: pyramis	1.47982	0.107767
	F	CD8	lobule 9 white matter	0.268928	0.0254026
	F	CD8	lobule 9: uvula	2.59215	0.193049
	F	CD8	lobules 1-2: lingula and central lobule (ventral)	1.62717	0.222519
	F	CD8	lobules 4-5 white matter	0.5463	0.0302756
	F	CD8	lobules 4-5: culmen (ventral and dorsal)	4.22979	0.280123
	F	CD8	lobules 6-7 white matter	0.66461	0.0508948
	F	CD8	medulla	25.8741	1.37986
	F	CD8	midbrain	12.775	0.752351
	F	CD8	periaqueductal grey	3.69879	0.185029
	F	CD8	pons	16.0416	0.82372
	F	CD8	posterior commissure	0.132992	0.0119133
	F	CD8	right Accessory olfactory bulb: glomerular, external plexiform and mitral cell layer	0.23555	0.0129327
	F	CD8	right Accessory olfactory bulb: granule cell layer	0.110665	0.00771853
	F	CD8	right amygdala	4.32769	0.217929
	F	CD8	right Amygdalopiriform transition area	0.491366	0.0309855
	F	CD8	right anterior commissure: pars anterior	0.468838	0.0229996
	F	CD8	right anterior commissure: pars posterior	0.192922	0.0115781
	F	CD8	right anterior lobule (lobules 4-5)	0.749525	0.0562447
	F	CD8	right anterior lobule white matter	0.0480128	0.00470378
	F	CD8	right Anterior olfactory nucleus	0.978415	0.0442286
	F	CD8	right basal forebrain	2.55374	0.122507
	F	CD8	right bed nucleus of stria terminalis	0.612019	0.0328409
	F	CD8	right CA10r	0.997717	0.060917
	F	CD8	right CA1Py	0.548023	0.0275581
	F	CD8	right CA1Rad	1.3271	0.042851
	F	CD8	right CA20r	0.211742	0.0111266
	F	CD8	right CA2Py	0.0963371	0.00451263
	F	CD8	right CA2Rad	0.209673	0.0108792
	F	CD8	right CA30r	1.33184	0.0585562
	F	CD8	right CA3Py Inner	0.0756096	0.00350741
	F	CD8	right CA3Py Outer	0.487898	0.0214973
	F	CD8	right CA3Rad	0.911236	0.0361618
	F	CD8	right Caudomedial entorhinal cortex	2.76674	0.153118
	F	CD8	right cerebellar peduncle: inferior	0.369178	0.0210713
	F	CD8	right cerebellar peduncle: middle	0.587895	0.0458789
	F	CD8	right cerebellar peduncle: superior	0.462929	0.0317286
	F	CD8	right cerebral peduncle	0.973594	0.05176
	F	CD8	right Cingulate cortex: area 24a	1.02998	0.0472504
	F	CD8	right Cingulate cortex: area 24a'	0.359561	0.0453381
	F	CD8	right Cingulate cortex: area 24b	0.77367	0.0474658
	F	CD8	right Cingulate cortex: area 24b'	0.291038	0.0209985
	F	CD8	right Cingulate cortex: area 25	0.292386	0.0173753
	F	CD8	right Cingulate cortex: area 29a	0.341786	0.0232389
	F	CD8	right Cingulate cortex: area 29b	0.195277	0.0213919
	F	CD8	right Cingulate cortex: area 29c	0.880964	0.0571332
	F	CD8	right Cingulate cortex: area 30	1.35382	0.105523
	F	CD8	right Cingulate cortex: area 32	1.05356	0.0836875
	F	CD8	right Cingulum	0.42074	0.0296387
	F	CD8	right Claustrum	0.143283	0.00718888
	F	CD8	right Claustrum: dorsal part	0.142195	0.0101942
	F	CD8	right Claustrum: ventral part	0.300574	0.0212468
	F	CD8	right colliculus: inferior	2.56458	0.139962
	F	CD8	right colliculus: superior	4.11269	0.213428
	F	CD8	right copula white matter	0.0325504	0.00303875
	F	CD8	right copula: pyramis (lobule 8)	1.22359	0.109732
	F	CD8	right corpus callosum	5.53848	0.30783
	F	CD8	right Cortex-amygdala transition zones	0.425638	0.0428426
	F	CD8	right corticospinal tract/pyramids	0.899921	0.0480407
	F	CD8	right crus 1 white matter	0.170389	0.0121648
	F	CD8	right crus 1: ansiform lobule (lobule 6)	2.08649	0.127173
	F	CD8	right crus 2 white matter	0.140791	0.00672252
	F	CD8	right crus 2: ansiform lobule (lobule 7)	1.91234	0.0952791
	F	CD8	right cuneate nucleus	0.118861	0.0148912
	F	CD8	right dentate nucleus	0.167078	0.0124227
	F	CD8	right Dorsal intermediate entorhinal cortex	0.875635	0.0454525
	F	CD8	right Dorsal nucleus of the endopiriform	0.689143	0.0340773
	F	CD8	right Dorsal tenia tecta	0.435669	0.020156
	F	CD8	right Dorsolateral entorhinal cortex	1.27173	0.124517
	F	CD8	right Dorsolateral orbital cortex	0.398178	0.0384639
	F	CD8	right Ectorhinal cortex	1.32704	0.118507
	F	CD8	right facial nerve (cranial nerve 7)	0.101649	0.00892278
	F	CD8	right fasciculus retroflexus	0.108706	0.00757872
	F	CD8	right fastigial nucleus	0.215932	0.0169992
	F	CD8	right fimbria	1.42712	0.0972036
	F	CD8	right flocculus (FL)	0.498897	0.0397539
	F	CD8	right flocculus white matter	0.0362069	0.00310426
	F	CD8	right fornix	0.280162	0.0190786
	F	CD8	right Frontal association cortex	3.87769	0.14584
	F	CD8	right Frontal cortex: area 3	0.352619	0.0279639
	F	CD8	right fundus of striatum	0.0761685	0.00509863
	F	CD8	right globus pallidus	1.55902	0.0823038
	F	CD8	right GrDG	0.605001	0.0253439
	F	CD8	right habenular commissure	0.0129749	0.0020011
	F	CD8	right hypothalamus	4.87761	0.215779
	F	CD8	right inferior olivary complex	0.172019	0.0181334
	F	CD8	right Insular region: not subdivided	4.03265	0.263308
	F	CD8	right Intermediate nucleus of the endopiriform claustrum	0.275145	0.0174052
	F	CD8	right internal capsule	1.44557	0.090822
	F	CD8	right lateral olfactory tract	0.626206	0.0385606
	F	CD8	right Lateral orbital cortex	1.7423	0.0763211
	F	CD8	right Lateral parietal association cortex	0.0884651	0.0112706
	F	CD8	right lateral septum	1.44381	0.0761271
	F	CD8	right lateral ventricle	1.64468	0.147665
	F	CD8	right LMol	1.1454	0.038833
	F	CD8	right mammillary bodies	0.217408	0.01752
	F	CD8	right mammilothalamic tract	0.123985	0.00742942
	F	CD8	right Medial amygdala	0.502583	0.0273132
	F	CD8	right Medial entorhinal cortex	0.331742	0.0244839
	F	CD8	right medial lemniscus/medial longitudinal fasciculus	1.27308	0.0522922
	F	CD8	right Medial orbital cortex	0.808798	0.0575796
	F	CD8	right Medial parietal association cortex	0.170274	0.0218914
	F	CD8	right Medial preoptic nucleus	0.0859392	0.00593241
	F	CD8	right medial septum	0.580207	0.0281793
	F	CD8	right MoDG	1.95224	0.0733701
	F	CD8	right nucleus accumbens	2.01758	0.0924639
	F	CD8	right nucleus interpositus	0.221871	0.0168697
	F	CD8	right Olfactory bulb: external plexiform layer	3.08563	0.144816
	F	CD8	right Olfactory bulb: glomerular layer	2.13992	0.118716
	F	CD8	right Olfactory bulb: granule cell layer	2.19714	0.143466
	F	CD8	right Olfactory bulb: internal plexiform layer	0.483614	0.0282792
	F	CD8	right Olfactory bulb: mitral cell layer	0.58499	0.0305542
	F	CD8	right olfactory peduncle	1.10429	0.0560649
	F	CD8	right olfactory tubercle	1.57687	0.0902559
	F	CD8	right optic tract	0.681894	0.0395135
	F	CD8	right paraflocculus (PFL)	1.55691	0.240285
	F	CD8	right paraflocculus white matter	0.150541	0.0217377
	F	CD8	right paramedian lobule	0.0793429	0.0065076
	F	CD8	right paramedian lobule (lobule 7)	1.97483	0.13477
	F	CD8	right Parietal cortex: posterior area: rostral part	0.0439595	0.00713498
	F	CD8	right Perirhinal cortex	1.18189	0.109615
	F	CD8	right Piriform cortex	5.22535	0.343955
	F	CD8	right PoDG	0.301547	0.0119335
	F	CD8	right pontine nucleus	0.369609	0.037132
	F	CD8	right Posterolateral cortical amygdaloid area	0.43008	0.0389537
	F	CD8	right Posteromedial cortical amygdaloid area	0.441463	0.0230872
	F	CD8	right pre-para subiculum	1.13963	0.0522864
	F	CD8	right Primary auditory cortex	0.733521	0.0477823
	F	CD8	right Primary motor cortex	3.11041	0.118743
	F	CD8	right Primary somatosensory cortex	2.07677	0.144029
	F	CD8	right Primary somatosensory cortex: barrel field	4.56456	0.171592
	F	CD8	right Primary somatosensory cortex: dysgranular zone	0.176887	0.00750252
	F	CD8	right Primary somatosensory cortex: forelimb region	1.78932	0.079035
	F	CD8	right Primary somatosensory cortex: hindlimb region	1.22883	0.0776706
	F	CD8	right Primary somatosensory cortex: jaw region	0.281677	0.0203564
	F	CD8	right Primary somatosensory cortex: shoulder region	0.0643029	0.00922588
	F	CD8	right Primary somatosensory cortex: trunk region	0.192883	0.0237253
	F	CD8	right Primary somatosensory cortex: upper lip region	2.75215	0.151623
	F	CD8	right Primary visual cortex	1.21932	0.103228
	F	CD8	right Primary visual cortex: binocular area	1.003	0.0453401
	F	CD8	right Primary visual cortex: monocular area	0.768653	0.0372898
	F	CD8	right Rostral amygdalopiriform area	0.205005	0.0173258
	F	CD8	right Secondary auditory cortex: dorsal area	0.714027	0.0436823
	F	CD8	right Secondary auditory cortex: ventral area	0.969118	0.0720816
	F	CD8	right Secondary motor cortex	3.23804	0.155952
	F	CD8	right Secondary somatosensory cortex	3.73189	0.285158
	F	CD8	right Secondary visual cortex: lateral area	1.46605	0.0763439
	F	CD8	right Secondary visual cortex: mediolateral area	0.381261	0.0359761
	F	CD8	right Secondary visual cortex: mediomedial area	0.768998	0.0696457
	F	CD8	right simple lobule (lobule 6)	2.27738	0.124675
	F	CD8	right simple lobule white matter	0.164992	0.0122563
	F	CD8	right SLu	0.357794	0.0141991
	F	CD8	right stria medullaris	0.327121	0.0162035
	F	CD8	right stria terminalis	0.367258	0.0241278
	F	CD8	right striatum	10.2396	0.518427
	F	CD8	right subependymale zone / rhinocele	0.0247765	0.00178429
	F	CD8	right subiculum	1.59587	0.0750777
	F	CD8	right superior olivary complex	0.37821	0.0307495
	F	CD8	right Temporal association area	1.5292	0.110258
	F	CD8	right thalamus	8.4976	0.474003
	F	CD8	right trunk of crus 2 and paramedian white matter	0.16189	0.0129976
	F	CD8	right trunk of simple and crus 1 white matter	0.0777856	0.00556809
	F	CD8	right Ventral intermediate entorhinal cortex	0.53664	0.0240174
	F	CD8	right Ventral nucleus of the endopiriform claustrum	0.226108	0.0172723
	F	CD8	right Ventral orbital cortex	0.685116	0.0384507
	F	CD8	right Ventral tenia tecta	0.0554624	0.00460449
	F	CD8	third ventricle	1.17002	0.0724584
	F	CD8	trunk of arbor vita	3.87593	0.212333
	F	CD8	trunk of lobules 1-3 white matter	0.119561	0.0114977
	F	CD8	trunk of lobules 6-8 white matter	0.102468	0.00856004
	F	CD8	ventral tegmental decussation	0.1184	0.0105401
	F	Cxcr2	cerebral aqueduct	0.52381	0.0779989
	F	Cxcr2	fourth ventricle	0.928452	0.078206
	F	Cxcr2	interpedunclar nucleus	0.267524	0.0194787
	F	Cxcr2	left Accessory olfactory bulb: glomerular, external plexiform and mitral cell layer	0.251034	0.0147051
	F	Cxcr2	left Accessory olfactory bulb: granule cell layer	0.122923	0.00654875
	F	Cxcr2	left amygdala	4.77077	0.22337
	F	Cxcr2	left Amygdalopiriform transition area	0.531883	0.0301188
	F	Cxcr2	left anterior commissure: pars anterior	0.478912	0.0238581
	F	Cxcr2	left anterior commissure: pars posterior	0.206861	0.0116327
	F	Cxcr2	left anterior lobule (lobules 4-5)	0.844425	0.0624195
	F	Cxcr2	left anterior lobule white matter	0.0412075	0.00306073
	F	Cxcr2	left Anterior olfactory nucleus	0.947648	0.0437251
	F	Cxcr2	left basal forebrain	2.54924	0.116389
	F	Cxcr2	left bed nucleus of stria terminalis	0.645116	0.0314227
	F	Cxcr2	left CA10r	1.11595	0.0484832
	F	Cxcr2	left CA1Py	0.531021	0.0249945
	F	Cxcr2	left CA1Rad	1.20209	0.0407742
	F	Cxcr2	left CA20r	0.25126	0.00810314
	F	Cxcr2	left CA2Py	0.0987563	0.00402281
	F	Cxcr2	left CA2Rad	0.200738	0.00659754
	F	Cxcr2	left CA30r	1.38316	0.0682098
	F	Cxcr2	left CA3Py Inner	0.0740907	0.00239425
	F	Cxcr2	left CA3Py Outer	0.501965	0.0229708
	F	Cxcr2	left CA3Rad	0.886912	0.0428067
	F	Cxcr2	left Caudomedial entorhinal cortex	2.88133	0.117535
	F	Cxcr2	left cerebellar peduncle: inferior	0.41126	0.0170911
	F	Cxcr2	left cerebellar peduncle: middle	0.58368	0.0315503
	F	Cxcr2	left cerebellar peduncle: superior	0.505135	0.0367754
	F	Cxcr2	left cerebral peduncle	1.01187	0.0419774
	F	Cxcr2	left Cingulate cortex: area 24a	0.935245	0.0301139
	F	Cxcr2	left Cingulate cortex: area 24a'	0.36061	0.0293713
	F	Cxcr2	left Cingulate cortex: area 24b	0.786577	0.0728476
	F	Cxcr2	left Cingulate cortex: area 24b'	0.308117	0.0262058
	F	Cxcr2	left Cingulate cortex: area 25	0.290995	0.0223297
	F	Cxcr2	left Cingulate cortex: area 29a	0.382485	0.0143102
	F	Cxcr2	left Cingulate cortex: area 29b	0.213491	0.0187359
	F	Cxcr2	left Cingulate cortex: area 29c	0.943953	0.0437374
	F	Cxcr2	left Cingulate cortex: area 30	1.47319	0.0569397
	F	Cxcr2	left Cingulate cortex: area 32	1.31728	0.0940382
	F	Cxcr2	left Cingulum	0.42982	0.0245066
	F	Cxcr2	left Claustrum	0.181918	0.0148773
	F	Cxcr2	left Claustrum: dorsal part	0.150161	0.0235266
	F	Cxcr2	left Claustrum: ventral part	0.271117	0.0292306
	F	Cxcr2	left colliculus: inferior	2.78019	0.109559
	F	Cxcr2	left colliculus: superior	4.27503	0.203358
	F	Cxcr2	left copula white matter	0.0416213	0.00274824
	F	Cxcr2	left copula: pyramis (lobule 8)	1.1364	0.0779653
	F	Cxcr2	left corpus callosum	5.96232	0.274616
	F	Cxcr2	left Cortex-amygdala transition zones	0.398447	0.0283476
	F	Cxcr2	left corticospinal tract/pyramids	0.850086	0.0400918
	F	Cxcr2	left crus 1 white matter	0.183932	0.00996292
	F	Cxcr2	left crus 1: ansiform lobule (lobule 6)	2.10489	0.100188
	F	Cxcr2	left crus 2 white matter	0.131776	0.0101342
	F	Cxcr2	left crus 2: ansiform lobule (lobule 7)	1.98352	0.088362
	F	Cxcr2	left cuneate nucleus	0.119744	0.0111443
	F	Cxcr2	left dentate nucleus	0.185003	0.00976806
	F	Cxcr2	left Dorsal intermediate entorhinal cortex	0.864286	0.0424412
	F	Cxcr2	left Dorsal nucleus of the endopiriform	0.733764	0.0393411
	F	Cxcr2	left Dorsal tenia tecta	0.487889	0.0301375
	F	Cxcr2	left Dorsolateral entorhinal cortex	1.1673	0.0717883
	F	Cxcr2	left Dorsolateral orbital cortex	0.446374	0.0301422
	F	Cxcr2	left Ectorhinal cortex	1.28364	0.0807624
	F	Cxcr2	left facial nerve (cranial nerve 7)	0.103659	0.00535067
	F	Cxcr2	left fasciculus retroflexus	0.127206	0.00725663
	F	Cxcr2	left fastigial nucleus	0.24195	0.0143684
	F	Cxcr2	left fimbria	1.60278	0.0797688
	F	Cxcr2	left flocculus (FL)	0.549999	0.0372414
	F	Cxcr2	left flocculus white matter	0.0303445	0.00348028
	F	Cxcr2	left fornix	0.325018	0.0174708
	F	Cxcr2	left Frontal association cortex	3.48087	0.141486
	F	Cxcr2	left Frontal cortex: area 3	0.3536	0.0224443
	F	Cxcr2	left fundus of striatum	0.073344	0.00473402
	F	Cxcr2	left globus pallidus	1.59342	0.0668568
	F	Cxcr2	left GrDG	0.638323	0.0229163
	F	Cxcr2	left habenular commissure	0.0150613	0.00272128
	F	Cxcr2	left hypothalamus	5.11989	0.180333
	F	Cxcr2	left inferior olivary complex	0.156224	0.0178183
	F	Cxcr2	left Insular region: not subdivided	3.79896	0.230242
	F	Cxcr2	left Intermediate nucleus of the endopiriform claustrum	0.307947	0.0154632
	F	Cxcr2	left internal capsule	1.41296	0.0679927
	F	Cxcr2	left lateral olfactory tract	0.721745	0.0286739
	F	Cxcr2	left Lateral orbital cortex	1.81059	0.0908399
	F	Cxcr2	left Lateral parietal association cortex	0.150711	0.0155126
	F	Cxcr2	left lateral septum	1.47588	0.0604771
	F	Cxcr2	left lateral ventricle	1.72988	0.204898
	F	Cxcr2	left LMol	1.14792	0.0341146
	F	Cxcr2	left mammillary bodies	0.24419	0.0165617
	F	Cxcr2	left mammilothalamic tract	0.121237	0.00750368
	F	Cxcr2	left Medial amygdala	0.495561	0.0341825
	F	Cxcr2	left Medial entorhinal cortex	0.350733	0.0196199
	F	Cxcr2	left medial lemniscus/medial longitudinal fasciculus	1.23148	0.0553967
	F	Cxcr2	left Medial orbital cortex	0.915302	0.0402676
	F	Cxcr2	left Medial parietal association cortex	0.237751	0.0201262
	F	Cxcr2	left Medial preoptic nucleus	0.0939093	0.00717243
	F	Cxcr2	left medial septum	0.652454	0.0352988
	F	Cxcr2	left MoDG	2.06846	0.0711859
	F	Cxcr2	left nucleus accumbens	2.00921	0.0715402
	F	Cxcr2	left nucleus interpositus	0.225788	0.013634
	F	Cxcr2	left Olfactory bulb: external plexiform layer	3.118	0.105933
	F	Cxcr2	left Olfactory bulb: glomerular layer	2.11971	0.0792641
	F	Cxcr2	left Olfactory bulb: granule cell layer	2.17742	0.123104
	F	Cxcr2	left Olfactory bulb: internal plexiform layer	0.495522	0.0282142
	F	Cxcr2	left Olfactory bulb: mitral cell layer	0.624188	0.0294445
	F	Cxcr2	left olfactory peduncle	1.14073	0.0431189
	F	Cxcr2	left olfactory tubercle	1.60174	0.121854
	F	Cxcr2	left optic tract	0.751181	0.0366221
	F	Cxcr2	left paraflocculus (PFL)	1.70028	0.228152
	F	Cxcr2	left paraflocculus white matter	0.146223	0.0134878
	F	Cxcr2	left paramedian lobule	0.0729045	0.00582143
	F	Cxcr2	left paramedian lobule (lobule 7)	2.0431	0.101759
	F	Cxcr2	left Parietal cortex: posterior area: rostral part	0.0691285	0.00603149
	F	Cxcr2	left Perirhinal cortex	1.19241	0.0793629
	F	Cxcr2	left Piriform cortex	5.01768	0.210541
	F	Cxcr2	left PoDG	0.282684	0.0106184
	F	Cxcr2	left pontine nucleus	0.404745	0.0499772
	F	Cxcr2	left Posterolateral cortical amygdaloid area	0.401075	0.0267033
	F	Cxcr2	left Posteromedial cortical amygdaloid area	0.569527	0.0260055
	F	Cxcr2	left pre-para subiculum	1.1234	0.0485676
	F	Cxcr2	left Primary auditory cortex	0.731354	0.0440982
	F	Cxcr2	left Primary motor cortex	3.71773	0.162775
	F	Cxcr2	left Primary somatosensory cortex	2.0129	0.104015
	F	Cxcr2	left Primary somatosensory cortex: barrel field	4.66177	0.226712
	F	Cxcr2	left Primary somatosensory cortex: dysgranular zone	0.171345	0.0119834
	F	Cxcr2	left Primary somatosensory cortex: forelimb region	2.05223	0.133838
	F	Cxcr2	left Primary somatosensory cortex: hindlimb region	1.49801	0.0879607
	F	Cxcr2	left Primary somatosensory cortex: jaw region	0.277756	0.0257854
	F	Cxcr2	left Primary somatosensory cortex: shoulder region	0.091264	0.00857938
	F	Cxcr2	left Primary somatosensory cortex: trunk region	0.300762	0.0201954
	F	Cxcr2	left Primary somatosensory cortex: upper lip region	2.33779	0.15369
	F	Cxcr2	left Primary visual cortex	1.15685	0.0585238
	F	Cxcr2	left Primary visual cortex: binocular area	1.04497	0.054492
	F	Cxcr2	left Primary visual cortex: monocular area	1.21733	0.0742418
	F	Cxcr2	left Rostral amygdalopiriform area	0.188156	0.0173482
	F	Cxcr2	left Secondary auditory cortex: dorsal area	0.769139	0.0413734
	F	Cxcr2	left Secondary auditory cortex: ventral area	0.781645	0.07728
	F	Cxcr2	left Secondary motor cortex	3.37889	0.179174
	F	Cxcr2	left Secondary somatosensory cortex	3.36714	0.288303
	F	Cxcr2	left Secondary visual cortex: lateral area	1.29861	0.0590995
	F	Cxcr2	left Secondary visual cortex: mediolateral area	0.599689	0.0637982
	F	Cxcr2	left Secondary visual cortex: mediomedial area	0.950306	0.0599145
	F	Cxcr2	left simple lobule (lobule 6)	2.25156	0.0879927
	F	Cxcr2	left simple lobule white matter	0.204126	0.014045
	F	Cxcr2	left SLu	0.368209	0.0185043
	F	Cxcr2	left stria medullaris	0.321545	0.0151829
	F	Cxcr2	left stria terminalis	0.460578	0.0199533
	F	Cxcr2	left striatum	10.4692	0.512478
	F	Cxcr2	left subependymale zone / rhinocele	0.0281515	0.00219512
	F	Cxcr2	left subiculum	1.59872	0.0628978
	F	Cxcr2	left superior olivary complex	0.364809	0.0277898
	F	Cxcr2	left Temporal association area	1.3519	0.0853266
	F	Cxcr2	left thalamus	8.70751	0.390166
	F	Cxcr2	left trunk of crus 2 and paramedian white matter	0.162901	0.0109984
	F	Cxcr2	left trunk of simple and crus 1 white matter	0.0671445	0.00440651
	F	Cxcr2	left Ventral intermediate entorhinal cortex	0.553873	0.0249492
	F	Cxcr2	left Ventral nucleus of the endopiriform claustrum	0.252582	0.0177302
	F	Cxcr2	left Ventral orbital cortex	0.759488	0.0302634
	F	Cxcr2	left Ventral tenia tecta	0.0536149	0.00295238
	F	Cxcr2	lobule 1-2 white matter	0.0607744	0.017065
	F	Cxcr2	lobule 10 white matter	0.0827179	0.00616614
	F	Cxcr2	lobule 10: nodulus	1.35524	0.0581112
	F	Cxcr2	lobule 3 white matter	0.161702	0.0341247
	F	Cxcr2	lobule 3: central lobule (dorsal)	1.96187	0.211371
	F	Cxcr2	lobule 6: declive	2.40865	0.144674
	F	Cxcr2	lobule 7: tuber (or folium)	0.95142	0.0964527
	F	Cxcr2	lobule 8 white matter	0.152841	0.0117468
	F	Cxcr2	lobule 8: pyramis	1.57983	0.133253
	F	Cxcr2	lobule 9 white matter	0.269039	0.0111925
	F	Cxcr2	lobule 9: uvula	2.60818	0.092829
	F	Cxcr2	lobules 1-2: lingula and central lobule (ventral)	1.6268	0.182741
	F	Cxcr2	lobules 4-5 white matter	0.560311	0.0418371
	F	Cxcr2	lobules 4-5: culmen (ventral and dorsal)	4.18202	0.248375
	F	Cxcr2	lobules 6-7 white matter	0.67959	0.0513618
	F	Cxcr2	medulla	26.7671	0.760365
	F	Cxcr2	midbrain	13.5356	0.68515
	F	Cxcr2	periaqueductal grey	3.90625	0.164539
	F	Cxcr2	pons	16.9258	0.711514
	F	Cxcr2	posterior commissure	0.141013	0.00874132
	F	Cxcr2	right Accessory olfactory bulb: glomerular, external plexiform and mitral cell layer	0.241451	0.0142322
	F	Cxcr2	right Accessory olfactory bulb: granule cell layer	0.113719	0.00671167
	F	Cxcr2	right amygdala	4.44108	0.190991
	F	Cxcr2	right Amygdalopiriform transition area	0.49882	0.0285118
	F	Cxcr2	right anterior commissure: pars anterior	0.46848	0.0160964
	F	Cxcr2	right anterior commissure: pars posterior	0.193783	0.0105964
	F	Cxcr2	right anterior lobule (lobules 4-5)	0.757222	0.073649
	F	Cxcr2	right anterior lobule white matter	0.0482432	0.00604255
	F	Cxcr2	right Anterior olfactory nucleus	0.969301	0.0544958
	F	Cxcr2	right basal forebrain	2.63112	0.0736786
	F	Cxcr2	right bed nucleus of stria terminalis	0.634982	0.0309691
	F	Cxcr2	right CA10r	0.979418	0.0559498
	F	Cxcr2	right CA1Py	0.532979	0.0277143
	F	Cxcr2	right CA1Rad	1.29011	0.0518952
	F	Cxcr2	right CA20r	0.20666	0.0136155
	F	Cxcr2	right CA2Py	0.0932736	0.00401227
	F	Cxcr2	right CA2Rad	0.210534	0.0108867
	F	Cxcr2	right CA30r	1.37718	0.0678754
	F	Cxcr2	right CA3Py Inner	0.0751915	0.00334954
	F	Cxcr2	right CA3Py Outer	0.502263	0.0222612
	F	Cxcr2	right CA3Rad	0.915089	0.0364869
	F	Cxcr2	right Caudomedial entorhinal cortex	2.79374	0.134727
	F	Cxcr2	right cerebellar peduncle: inferior	0.379345	0.0126759
	F	Cxcr2	right cerebellar peduncle: middle	0.613943	0.0335513
	F	Cxcr2	right cerebellar peduncle: superior	0.48541	0.0326542
	F	Cxcr2	right cerebral peduncle	1.01332	0.0474589
	F	Cxcr2	right Cingulate cortex: area 24a	0.990865	0.0504215
	F	Cxcr2	right Cingulate cortex: area 24a'	0.349393	0.0315026
	F	Cxcr2	right Cingulate cortex: area 24b	0.749747	0.0699606
	F	Cxcr2	right Cingulate cortex: area 24b'	0.292079	0.0219396
	F	Cxcr2	right Cingulate cortex: area 25	0.297276	0.0218079
	F	Cxcr2	right Cingulate cortex: area 29a	0.360614	0.0219028
	F	Cxcr2	right Cingulate cortex: area 29b	0.202778	0.0181214
	F	Cxcr2	right Cingulate cortex: area 29c	0.88163	0.0391382
	F	Cxcr2	right Cingulate cortex: area 30	1.3759	0.0520216
	F	Cxcr2	right Cingulate cortex: area 32	1.06242	0.0725606
	F	Cxcr2	right Cingulum	0.432619	0.0253148
	F	Cxcr2	right Claustrum	0.144397	0.0110513
	F	Cxcr2	right Claustrum: dorsal part	0.136687	0.0178264
	F	Cxcr2	right Claustrum: ventral part	0.290607	0.0355645
	F	Cxcr2	right colliculus: inferior	2.66522	0.100892
	F	Cxcr2	right colliculus: superior	4.31861	0.20171
	F	Cxcr2	right copula white matter	0.0333568	0.00321852
	F	Cxcr2	right copula: pyramis (lobule 8)	1.26548	0.0994799
	F	Cxcr2	right corpus callosum	5.66697	0.201967
	F	Cxcr2	right Cortex-amygdala transition zones	0.425212	0.0361575
	F	Cxcr2	right corticospinal tract/pyramids	0.874155	0.0431809
	F	Cxcr2	right crus 1 white matter	0.176286	0.00855762
	F	Cxcr2	right crus 1: ansiform lobule (lobule 6)	2.12004	0.100399
	F	Cxcr2	right crus 2 white matter	0.153225	0.0129053
	F	Cxcr2	right crus 2: ansiform lobule (lobule 7)	2.08481	0.122882
	F	Cxcr2	right cuneate nucleus	0.121856	0.0108371
	F	Cxcr2	right dentate nucleus	0.178039	0.00900147
	F	Cxcr2	right Dorsal intermediate entorhinal cortex	0.911249	0.0671757
	F	Cxcr2	right Dorsal nucleus of the endopiriform	0.696017	0.0421326
	F	Cxcr2	right Dorsal tenia tecta	0.456269	0.0258095
	F	Cxcr2	right Dorsolateral entorhinal cortex	1.30232	0.0844287
	F	Cxcr2	right Dorsolateral orbital cortex	0.405483	0.0359993
	F	Cxcr2	right Ectorhinal cortex	1.35213	0.100495
	F	Cxcr2	right facial nerve (cranial nerve 7)	0.107021	0.00585622
	F	Cxcr2	right fasciculus retroflexus	0.113148	0.00784928
	F	Cxcr2	right fastigial nucleus	0.229218	0.0142823
	F	Cxcr2	right fimbria	1.48847	0.072685
	F	Cxcr2	right flocculus (FL)	0.515618	0.0435635
	F	Cxcr2	right flocculus white matter	0.0382891	0.00393256
	F	Cxcr2	right fornix	0.290342	0.0154528
	F	Cxcr2	right Frontal association cortex	3.78734	0.185538
	F	Cxcr2	right Frontal cortex: area 3	0.350532	0.0185068
	F	Cxcr2	right fundus of striatum	0.0774485	0.00817032
	F	Cxcr2	right globus pallidus	1.61777	0.0595814
	F	Cxcr2	right GrDG	0.605022	0.0272386
	F	Cxcr2	right habenular commissure	0.0145749	0.00291217
	F	Cxcr2	right hypothalamus	5.09268	0.191816
	F	Cxcr2	right inferior olivary complex	0.168896	0.0165636
	F	Cxcr2	right Insular region: not subdivided	4.04673	0.309399
	F	Cxcr2	right Intermediate nucleus of the endopiriform claustrum	0.277781	0.0213461
	F	Cxcr2	right internal capsule	1.48175	0.057941
	F	Cxcr2	right lateral olfactory tract	0.635243	0.032393
	F	Cxcr2	right Lateral orbital cortex	1.75616	0.0979803
	F	Cxcr2	right Lateral parietal association cortex	0.0892245	0.00824138
	F	Cxcr2	right lateral septum	1.48634	0.0657334
	F	Cxcr2	right lateral ventricle	1.86249	0.230673
	F	Cxcr2	right LMol	1.1282	0.0380183
	F	Cxcr2	right mammillary bodies	0.223565	0.0203954
	F	Cxcr2	right mammilothalamic tract	0.12637	0.00995959
	F	Cxcr2	right Medial amygdala	0.513024	0.0323067
	F	Cxcr2	right Medial entorhinal cortex	0.339008	0.0205327
	F	Cxcr2	right medial lemniscus/medial longitudinal fasciculus	1.29608	0.0435487
	F	Cxcr2	right Medial orbital cortex	0.838724	0.0462194
	F	Cxcr2	right Medial parietal association cortex	0.169404	0.0130331
	F	Cxcr2	right Medial preoptic nucleus	0.0892459	0.00426459
	F	Cxcr2	right medial septum	0.61219	0.0230588
	F	Cxcr2	right MoDG	1.94251	0.0805878
	F	Cxcr2	right nucleus accumbens	2.00048	0.0916104
	F	Cxcr2	right nucleus interpositus	0.236868	0.0141499
	F	Cxcr2	right Olfactory bulb: external plexiform layer	3.13752	0.12033
	F	Cxcr2	right Olfactory bulb: glomerular layer	2.18455	0.0774909
	F	Cxcr2	right Olfactory bulb: granule cell layer	2.217	0.127148
	F	Cxcr2	right Olfactory bulb: internal plexiform layer	0.480678	0.0359861
	F	Cxcr2	right Olfactory bulb: mitral cell layer	0.58118	0.0315451
	F	Cxcr2	right olfactory peduncle	1.11462	0.048602
	F	Cxcr2	right olfactory tubercle	1.59619	0.0996553
	F	Cxcr2	right optic tract	0.696	0.0346361
	F	Cxcr2	right paraflocculus (PFL)	1.59465	0.244063
	F	Cxcr2	right paraflocculus white matter	0.159979	0.0255356
	F	Cxcr2	right paramedian lobule	0.0831787	0.00966226
	F	Cxcr2	right paramedian lobule (lobule 7)	2.02039	0.153347
	F	Cxcr2	right Parietal cortex: posterior area: rostral part	0.0414763	0.00369149
	F	Cxcr2	right Perirhinal cortex	1.17626	0.0578562
	F	Cxcr2	right Piriform cortex	5.24014	0.29163
	F	Cxcr2	right PoDG	0.29987	0.0155863
	F	Cxcr2	right pontine nucleus	0.38976	0.0464032
	F	Cxcr2	right Posterolateral cortical amygdaloid area	0.428668	0.0240705
	F	Cxcr2	right Posteromedial cortical amygdaloid area	0.451076	0.0254503
	F	Cxcr2	right pre-para subiculum	1.15461	0.0598232
	F	Cxcr2	right Primary auditory cortex	0.727744	0.0379239
	F	Cxcr2	right Primary motor cortex	3.1552	0.133125
	F	Cxcr2	right Primary somatosensory cortex	2.09132	0.128407
	F	Cxcr2	right Primary somatosensory cortex: barrel field	4.58362	0.236583
	F	Cxcr2	right Primary somatosensory cortex: dysgranular zone	0.185886	0.0104854
	F	Cxcr2	right Primary somatosensory cortex: forelimb region	1.84022	0.0837161
	F	Cxcr2	right Primary somatosensory cortex: hindlimb region	1.24206	0.0613525
	F	Cxcr2	right Primary somatosensory cortex: jaw region	0.293385	0.0305087
	F	Cxcr2	right Primary somatosensory cortex: shoulder region	0.065408	0.0113102
	F	Cxcr2	right Primary somatosensory cortex: trunk region	0.196036	0.011686
	F	Cxcr2	right Primary somatosensory cortex: upper lip region	2.70061	0.13513
	F	Cxcr2	right Primary visual cortex	1.18471	0.085078
	F	Cxcr2	right Primary visual cortex: binocular area	1.03028	0.065558
	F	Cxcr2	right Primary visual cortex: monocular area	0.777946	0.0502993
	F	Cxcr2	right Rostral amygdalopiriform area	0.194539	0.00895999
	F	Cxcr2	right Secondary auditory cortex: dorsal area	0.718101	0.0389801
	F	Cxcr2	right Secondary auditory cortex: ventral area	0.975663	0.115074
	F	Cxcr2	right Secondary motor cortex	3.26779	0.219818
	F	Cxcr2	right Secondary somatosensory cortex	3.64589	0.390831
	F	Cxcr2	right Secondary visual cortex: lateral area	1.44143	0.0721058
	F	Cxcr2	right Secondary visual cortex: mediolateral area	0.389099	0.025487
	F	Cxcr2	right Secondary visual cortex: mediomedial area	0.777126	0.0407084
	F	Cxcr2	right simple lobule (lobule 6)	2.31056	0.116672
	F	Cxcr2	right simple lobule white matter	0.170069	0.00981968
	F	Cxcr2	right SLu	0.361391	0.0174519
	F	Cxcr2	right stria medullaris	0.340429	0.0178569
	F	Cxcr2	right stria terminalis	0.38394	0.0140497
	F	Cxcr2	right striatum	10.3169	0.432056
	F	Cxcr2	right subependymale zone / rhinocele	0.0254379	0.0020335
	F	Cxcr2	right subiculum	1.58356	0.0701263
	F	Cxcr2	right superior olivary complex	0.384666	0.0242065
	F	Cxcr2	right Temporal association area	1.51752	0.126548
	F	Cxcr2	right thalamus	8.61683	0.458061
	F	Cxcr2	right trunk of crus 2 and paramedian white matter	0.176666	0.0103351
	F	Cxcr2	right trunk of simple and crus 1 white matter	0.0827648	0.00618213
	F	Cxcr2	right Ventral intermediate entorhinal cortex	0.543215	0.0316894
	F	Cxcr2	right Ventral nucleus of the endopiriform claustrum	0.222758	0.0197075
	F	Cxcr2	right Ventral orbital cortex	0.693269	0.025973
	F	Cxcr2	right Ventral tenia tecta	0.0551637	0.0063006
	F	Cxcr2	third ventricle	1.24916	0.10448
	F	Cxcr2	trunk of arbor vita	4.10114	0.157305
	F	Cxcr2	trunk of lobules 1-3 white matter	0.119142	0.0152395
	F	Cxcr2	trunk of lobules 6-8 white matter	0.103424	0.00489524
	F	Cxcr2	ventral tegmental decussation	0.127014	0.0109774
	F	Ighm	cerebral aqueduct	0.500749	0.0526429
	F	Ighm	fourth ventricle	0.927189	0.0702287
	F	Ighm	interpedunclar nucleus	0.270229	0.0132533
	F	Ighm	left Accessory olfactory bulb: glomerular, external plexiform and mitral cell layer	0.251157	0.00960992
	F	Ighm	left Accessory olfactory bulb: granule cell layer	0.118498	0.00446383
	F	Ighm	left amygdala	4.7235	0.139267
	F	Ighm	left Amygdalopiriform transition area	0.515383	0.0279918
	F	Ighm	left anterior commissure: pars anterior	0.477926	0.01491
	F	Ighm	left anterior commissure: pars posterior	0.20326	0.0124033
	F	Ighm	left anterior lobule (lobules 4-5)	0.836075	0.0492508
	F	Ighm	left anterior lobule white matter	0.0414464	0.00354054
	F	Ighm	left Anterior olfactory nucleus	0.96009	0.0255406
	F	Ighm	left basal forebrain	2.55082	0.0552067
	F	Ighm	left bed nucleus of stria terminalis	0.652898	0.0263912
	F	Ighm	left CA10r	1.12565	0.0497761
	F	Ighm	left CA1Py	0.539597	0.0213101
	F	Ighm	left CA1Rad	1.20596	0.0363242
	F	Ighm	left CA20r	0.258133	0.0140413
	F	Ighm	left CA2Py	0.0996139	0.00291934
	F	Ighm	left CA2Rad	0.199637	0.00693978
	F	Ighm	left CA30r	1.40583	0.055562
	F	Ighm	left CA3Py Inner	0.0753664	0.00268591
	F	Ighm	left CA3Py Outer	0.50694	0.0203463
	F	Ighm	left CA3Rad	0.887253	0.0378597
	F	Ighm	left Caudomedial entorhinal cortex	2.8242	0.0911399
	F	Ighm	left cerebellar peduncle: inferior	0.419089	0.0136591
	F	Ighm	left cerebellar peduncle: middle	0.580378	0.0299754
	F	Ighm	left cerebellar peduncle: superior	0.502972	0.0290418
	F	Ighm	left cerebral peduncle	1.01483	0.0339979
	F	Ighm	left Cingulate cortex: area 24a	0.938458	0.0414382
	F	Ighm	left Cingulate cortex: area 24a'	0.374942	0.0236981
	F	Ighm	left Cingulate cortex: area 24b	0.806362	0.069922
	F	Ighm	left Cingulate cortex: area 24b'	0.300663	0.0209508
	F	Ighm	left Cingulate cortex: area 25	0.286912	0.0171342
	F	Ighm	left Cingulate cortex: area 29a	0.368614	0.0223499
	F	Ighm	left Cingulate cortex: area 29b	0.211072	0.0137173
	F	Ighm	left Cingulate cortex: area 29c	0.91648	0.0537715
	F	Ighm	left Cingulate cortex: area 30	1.40268	0.0607561
	F	Ighm	left Cingulate cortex: area 32	1.33671	0.106746
	F	Ighm	left Cingulum	0.416794	0.020799
	F	Ighm	left Claustrum	0.174259	0.0106379
	F	Ighm	left Claustrum: dorsal part	0.147486	0.0147191
	F	Ighm	left Claustrum: ventral part	0.272047	0.0249194
	F	Ighm	left colliculus: inferior	2.82833	0.0960526
	F	Ighm	left colliculus: superior	4.27713	0.148466
	F	Ighm	left copula white matter	0.0441173	0.00185532
	F	Ighm	left copula: pyramis (lobule 8)	1.1822	0.0850442
	F	Ighm	left corpus callosum	5.95473	0.229073
	F	Ighm	left Cortex-amygdala transition zones	0.371678	0.0260878
	F	Ighm	left corticospinal tract/pyramids	0.847612	0.0512702
	F	Ighm	left crus 1 white matter	0.18487	0.00881963
	F	Ighm	left crus 1: ansiform lobule (lobule 6)	2.08549	0.0853432
	F	Ighm	left crus 2 white matter	0.129412	0.00998744
	F	Ighm	left crus 2: ansiform lobule (lobule 7)	1.94479	0.104941
	F	Ighm	left cuneate nucleus	0.118801	0.00834105
	F	Ighm	left dentate nucleus	0.176619	0.00785152
	F	Ighm	left Dorsal intermediate entorhinal cortex	0.846071	0.0408716
	F	Ighm	left Dorsal nucleus of the endopiriform	0.728879	0.028371
	F	Ighm	left Dorsal tenia tecta	0.500066	0.0203887
	F	Ighm	left Dorsolateral entorhinal cortex	1.18062	0.0599835
	F	Ighm	left Dorsolateral orbital cortex	0.42982	0.0174638
	F	Ighm	left Ectorhinal cortex	1.24844	0.0699949
	F	Ighm	left facial nerve (cranial nerve 7)	0.104973	0.00433288
	F	Ighm	left fasciculus retroflexus	0.127125	0.00643159
	F	Ighm	left fastigial nucleus	0.238677	0.0104235
	F	Ighm	left fimbria	1.63287	0.0780346
	F	Ighm	left flocculus (FL)	0.52617	0.0287449
	F	Ighm	left flocculus white matter	0.0276395	0.00247869
	F	Ighm	left fornix	0.33129	0.0163909
	F	Ighm	left Frontal association cortex	3.53351	0.166227
	F	Ighm	left Frontal cortex: area 3	0.352444	0.0194345
	F	Ighm	left fundus of striatum	0.0708053	0.00499725
	F	Ighm	left globus pallidus	1.63142	0.0412614
	F	Ighm	left GrDG	0.664858	0.0161513
	F	Ighm	left habenular commissure	0.0144085	0.00180904
	F	Ighm	left hypothalamus	5.19158	0.135013
	F	Ighm	left inferior olivary complex	0.159957	0.0195172
	F	Ighm	left Insular region: not subdivided	3.69905	0.169028
	F	Ighm	left Intermediate nucleus of the endopiriform claustrum	0.302963	0.0120305
	F	Ighm	left internal capsule	1.42034	0.0534979
	F	Ighm	left lateral olfactory tract	0.720721	0.0294511
	F	Ighm	left Lateral orbital cortex	1.7724	0.0443325
	F	Ighm	left Lateral parietal association cortex	0.143138	0.011735
	F	Ighm	left lateral septum	1.4994	0.0549905
	F	Ighm	left lateral ventricle	1.88678	0.212935
	F	Ighm	left LMol	1.14262	0.0362008
	F	Ighm	left mammillary bodies	0.241468	0.0187711
	F	Ighm	left mammilothalamic tract	0.122944	0.00697785
	F	Ighm	left Medial amygdala	0.492437	0.0166761
	F	Ighm	left Medial entorhinal cortex	0.339405	0.0145353
	F	Ighm	left medial lemniscus/medial longitudinal fasciculus	1.23606	0.041417
	F	Ighm	left Medial orbital cortex	0.925466	0.0678863
	F	Ighm	left Medial parietal association cortex	0.22694	0.0221418
	F	Ighm	left Medial preoptic nucleus	0.095296	0.00449682
	F	Ighm	left medial septum	0.640486	0.024736
	F	Ighm	left MoDG	2.13083	0.0646948
	F	Ighm	left nucleus accumbens	2.03849	0.0797504
	F	Ighm	left nucleus interpositus	0.21757	0.00970617
	F	Ighm	left Olfactory bulb: external plexiform layer	3.13161	0.0821055
	F	Ighm	left Olfactory bulb: glomerular layer	2.09166	0.056108
	F	Ighm	left Olfactory bulb: granule cell layer	2.15651	0.0797657
	F	Ighm	left Olfactory bulb: internal plexiform layer	0.497225	0.0147181
	F	Ighm	left Olfactory bulb: mitral cell layer	0.626803	0.0151089
	F	Ighm	left olfactory peduncle	1.13803	0.0313103
	F	Ighm	left olfactory tubercle	1.59172	0.0800223
	F	Ighm	left optic tract	0.767778	0.0234304
	F	Ighm	left paraflocculus (PFL)	1.62657	0.294075
	F	Ighm	left paraflocculus white matter	0.137246	0.0196687
	F	Ighm	left paramedian lobule	0.0717184	0.0054774
	F	Ighm	left paramedian lobule (lobule 7)	1.99281	0.130401
	F	Ighm	left Parietal cortex: posterior area: rostral part	0.0696448	0.00515833
	F	Ighm	left Perirhinal cortex	1.21699	0.0487383
	F	Ighm	left Piriform cortex	4.92192	0.190244
	F	Ighm	left PoDG	0.295834	0.0103212
	F	Ighm	left pontine nucleus	0.398669	0.0350636
	F	Ighm	left Posterolateral cortical amygdaloid area	0.38455	0.0207823
	F	Ighm	left Posteromedial cortical amygdaloid area	0.56058	0.0217087
	F	Ighm	left pre-para subiculum	1.09797	0.0531936
	F	Ighm	left Primary auditory cortex	0.720734	0.0509769
	F	Ighm	left Primary motor cortex	3.66598	0.13363
	F	Ighm	left Primary somatosensory cortex	1.93835	0.0553063
	F	Ighm	left Primary somatosensory cortex: barrel field	4.66543	0.179455
	F	Ighm	left Primary somatosensory cortex: dysgranular zone	0.166054	0.0092024
	F	Ighm	left Primary somatosensory cortex: forelimb region	2.01574	0.107455
	F	Ighm	left Primary somatosensory cortex: hindlimb region	1.45112	0.105725
	F	Ighm	left Primary somatosensory cortex: jaw region	0.258598	0.0212673
	F	Ighm	left Primary somatosensory cortex: shoulder region	0.0910336	0.00681128
	F	Ighm	left Primary somatosensory cortex: trunk region	0.299204	0.0230178
	F	Ighm	left Primary somatosensory cortex: upper lip region	2.27397	0.105771
	F	Ighm	left Primary visual cortex	1.13049	0.0514323
	F	Ighm	left Primary visual cortex: binocular area	0.975744	0.0331702
	F	Ighm	left Primary visual cortex: monocular area	1.12044	0.0600762
	F	Ighm	left Rostral amygdalopiriform area	0.18394	0.0214932
	F	Ighm	left Secondary auditory cortex: dorsal area	0.721165	0.0543754
	F	Ighm	left Secondary auditory cortex: ventral area	0.745169	0.0580063
	F	Ighm	left Secondary motor cortex	3.29977	0.144764
	F	Ighm	left Secondary somatosensory cortex	3.23752	0.187475
	F	Ighm	left Secondary visual cortex: lateral area	1.26257	0.0577155
	F	Ighm	left Secondary visual cortex: mediolateral area	0.570381	0.0450359
	F	Ighm	left Secondary visual cortex: mediomedial area	0.913574	0.0535698
	F	Ighm	left simple lobule (lobule 6)	2.27023	0.105286
	F	Ighm	left simple lobule white matter	0.209946	0.0138919
	F	Ighm	left SLu	0.365777	0.0141982
	F	Ighm	left stria medullaris	0.31971	0.0144849
	F	Ighm	left stria terminalis	0.455356	0.0165477
	F	Ighm	left striatum	10.5674	0.349727
	F	Ighm	left subependymale zone / rhinocele	0.0277888	0.00141798
	F	Ighm	left subiculum	1.60471	0.0566414
	F	Ighm	left superior olivary complex	0.369335	0.0183729
	F	Ighm	left Temporal association area	1.31621	0.0758283
	F	Ighm	left thalamus	8.81229	0.362209
	F	Ighm	left trunk of crus 2 and paramedian white matter	0.167339	0.0108642
	F	Ighm	left trunk of simple and crus 1 white matter	0.0696704	0.00499334
	F	Ighm	left Ventral intermediate entorhinal cortex	0.535637	0.0218882
	F	Ighm	left Ventral nucleus of the endopiriform claustrum	0.237658	0.0196209
	F	Ighm	left Ventral orbital cortex	0.742174	0.0392345
	F	Ighm	left Ventral tenia tecta	0.0548352	0.00337212
	F	Ighm	lobule 1-2 white matter	0.0619947	0.0203644
	F	Ighm	lobule 10 white matter	0.0774912	0.00521535
	F	Ighm	lobule 10: nodulus	1.30186	0.0536219
	F	Ighm	lobule 3 white matter	0.167526	0.0244303
	F	Ighm	lobule 3: central lobule (dorsal)	1.92763	0.24375
	F	Ighm	lobule 6: declive	2.41958	0.142673
	F	Ighm	lobule 7: tuber (or folium)	0.932314	0.07728
	F	Ighm	lobule 8 white matter	0.156655	0.00858471
	F	Ighm	lobule 8: pyramis	1.55973	0.0898348
	F	Ighm	lobule 9 white matter	0.287134	0.00634504
	F	Ighm	lobule 9: uvula	2.71317	0.102527
	F	Ighm	lobules 1-2: lingula and central lobule (ventral)	1.53562	0.238681
	F	Ighm	lobules 4-5 white matter	0.546146	0.0359643
	F	Ighm	lobules 4-5: culmen (ventral and dorsal)	4.09768	0.239859
	F	Ighm	lobules 6-7 white matter	0.685867	0.0321687
	F	Ighm	medulla	26.7067	0.575112
	F	Ighm	midbrain	13.6622	0.545972
	F	Ighm	periaqueductal grey	3.82773	0.151279
	F	Ighm	pons	16.8508	0.492574
	F	Ighm	posterior commissure	0.143667	0.00788382
	F	Ighm	right Accessory olfactory bulb: glomerular, external plexiform and mitral cell layer	0.241382	0.00987622
	F	Ighm	right Accessory olfactory bulb: granule cell layer	0.109679	0.00627888
	F	Ighm	right amygdala	4.46262	0.141326
	F	Ighm	right Amygdalopiriform transition area	0.483264	0.0232128
	F	Ighm	right anterior commissure: pars anterior	0.478413	0.0212296
	F	Ighm	right anterior commissure: pars posterior	0.193118	0.0105726
	F	Ighm	right anterior lobule (lobules 4-5)	0.755426	0.0330138
	F	Ighm	right anterior lobule white matter	0.049536	0.00355466
	F	Ighm	right Anterior olfactory nucleus	0.991398	0.0497064
	F	Ighm	right basal forebrain	2.68225	0.0868522
	F	Ighm	right bed nucleus of stria terminalis	0.643366	0.029335
	F	Ighm	right CA10r	0.990822	0.0398368
	F	Ighm	right CA1Py	0.544695	0.0178159
	F	Ighm	right CA1Rad	1.31764	0.0393163
	F	Ighm	right CA20r	0.208977	0.0102089
	F	Ighm	right CA2Py	0.0947712	0.00391561
	F	Ighm	right CA2Rad	0.208806	0.0114142
	F	Ighm	right CA30r	1.39407	0.0493718
	F	Ighm	right CA3Py Inner	0.0759765	0.00387963
	F	Ighm	right CA3Py Outer	0.504631	0.0166554
	F	Ighm	right CA3Rad	0.915695	0.0397895
	F	Ighm	right Caudomedial entorhinal cortex	2.78547	0.142709
	F	Ighm	right cerebellar peduncle: inferior	0.390263	0.0147877
	F	Ighm	right cerebellar peduncle: middle	0.619298	0.027304
	F	Ighm	right cerebellar peduncle: superior	0.478541	0.0252606
	F	Ighm	right cerebral peduncle	1.02727	0.0304522
	F	Ighm	right Cingulate cortex: area 24a	0.981474	0.0583456
	F	Ighm	right Cingulate cortex: area 24a'	0.347917	0.0296886
	F	Ighm	right Cingulate cortex: area 24b	0.769766	0.0800983
	F	Ighm	right Cingulate cortex: area 24b'	0.291285	0.0187254
	F	Ighm	right Cingulate cortex: area 25	0.296175	0.0142079
	F	Ighm	right Cingulate cortex: area 29a	0.357056	0.0209054
	F	Ighm	right Cingulate cortex: area 29b	0.204369	0.0153309
	F	Ighm	right Cingulate cortex: area 29c	0.869227	0.0360152
	F	Ighm	right Cingulate cortex: area 30	1.33865	0.0574743
	F	Ighm	right Cingulate cortex: area 32	1.09367	0.0735278
	F	Ighm	right Cingulum	0.422626	0.0249062
	F	Ighm	right Claustrum	0.144307	0.0100242
	F	Ighm	right Claustrum: dorsal part	0.140382	0.0117273
	F	Ighm	right Claustrum: ventral part	0.31232	0.0184333
	F	Ighm	right colliculus: inferior	2.69851	0.0872041
	F	Ighm	right colliculus: superior	4.32332	0.164781
	F	Ighm	right copula white matter	0.0364544	0.0025782
	F	Ighm	right copula: pyramis (lobule 8)	1.29325	0.0733453
	F	Ighm	right corpus callosum	5.69521	0.191251
	F	Ighm	right Cortex-amygdala transition zones	0.396433	0.0300145
	F	Ighm	right corticospinal tract/pyramids	0.875827	0.0662571
	F	Ighm	right crus 1 white matter	0.177609	0.0115943
	F	Ighm	right crus 1: ansiform lobule (lobule 6)	2.10673	0.0884862
	F	Ighm	right crus 2 white matter	0.146351	0.0105639
	F	Ighm	right crus 2: ansiform lobule (lobule 7)	1.97668	0.125414
	F	Ighm	right cuneate nucleus	0.123763	0.0106303
	F	Ighm	right dentate nucleus	0.172378	0.00750809
	F	Ighm	right Dorsal intermediate entorhinal cortex	0.907447	0.0510437
	F	Ighm	right Dorsal nucleus of the endopiriform	0.707251	0.0210098
	F	Ighm	right Dorsal tenia tecta	0.465545	0.0279871
	F	Ighm	right Dorsolateral entorhinal cortex	1.33499	0.0535801
	F	Ighm	right Dorsolateral orbital cortex	0.394313	0.0279865
	F	Ighm	right Ectorhinal cortex	1.32474	0.107073
	F	Ighm	right facial nerve (cranial nerve 7)	0.109312	0.00384366
	F	Ighm	right fasciculus retroflexus	0.113169	0.00624505
	F	Ighm	right fastigial nucleus	0.226705	0.0134769
	F	Ighm	right fimbria	1.51198	0.0574742
	F	Ighm	right flocculus (FL)	0.503061	0.0254631
	F	Ighm	right flocculus white matter	0.0371243	0.00453243
	F	Ighm	right fornix	0.292834	0.0123634
	F	Ighm	right Frontal association cortex	3.95768	0.19508
	F	Ighm	right Frontal cortex: area 3	0.352166	0.0205446
	F	Ighm	right fundus of striatum	0.07872	0.00669911
	F	Ighm	right globus pallidus	1.6633	0.0633104
	F	Ighm	right GrDG	0.626069	0.019864
	F	Ighm	right habenular commissure	0.0143019	0.00202831
	F	Ighm	right hypothalamus	5.18052	0.141564
	F	Ighm	right inferior olivary complex	0.170641	0.0174607
	F	Ighm	right Insular region: not subdivided	3.96471	0.254668
	F	Ighm	right Intermediate nucleus of the endopiriform claustrum	0.279787	0.0171632
	F	Ighm	right internal capsule	1.51252	0.0543939
	F	Ighm	right lateral olfactory tract	0.63619	0.0239759
	F	Ighm	right Lateral orbital cortex	1.71557	0.0767958
	F	Ighm	right Lateral parietal association cortex	0.0904704	0.00667776
	F	Ighm	right lateral septum	1.49526	0.0583862
	F	Ighm	right lateral ventricle	1.91268	0.205889
	F	Ighm	right LMol	1.13239	0.0317866
	F	Ighm	right mammillary bodies	0.227601	0.022247
	F	Ighm	right mammilothalamic tract	0.126605	0.00783184
	F	Ighm	right Medial amygdala	0.518246	0.0253846
	F	Ighm	right Medial entorhinal cortex	0.329958	0.0184291
	F	Ighm	right medial lemniscus/medial longitudinal fasciculus	1.30652	0.0566729
	F	Ighm	right Medial orbital cortex	0.854391	0.0587045
	F	Ighm	right Medial parietal association cortex	0.171115	0.0116828
	F	Ighm	right Medial preoptic nucleus	0.0895573	0.00545813
	F	Ighm	right medial septum	0.604749	0.0181092
	F	Ighm	right MoDG	2.00239	0.0560943
	F	Ighm	right nucleus accumbens	2.04514	0.0639303
	F	Ighm	right nucleus interpositus	0.226773	0.0113282
	F	Ighm	right Olfactory bulb: external plexiform layer	3.15632	0.0582054
	F	Ighm	right Olfactory bulb: glomerular layer	2.18313	0.0528915
	F	Ighm	right Olfactory bulb: granule cell layer	2.21284	0.0939516
	F	Ighm	right Olfactory bulb: internal plexiform layer	0.491618	0.0231362
	F	Ighm	right Olfactory bulb: mitral cell layer	0.592418	0.0251221
	F	Ighm	right olfactory peduncle	1.11688	0.0416977
	F	Ighm	right olfactory tubercle	1.64263	0.0644134
	F	Ighm	right optic tract	0.715486	0.0216519
	F	Ighm	right paraflocculus (PFL)	1.5696	0.26018
	F	Ighm	right paraflocculus white matter	0.152627	0.0261909
	F	Ighm	right paramedian lobule	0.0810155	0.00515144
	F	Ighm	right paramedian lobule (lobule 7)	1.9727	0.0862192
	F	Ighm	right Parietal cortex: posterior area: rostral part	0.0440363	0.0037602
	F	Ighm	right Perirhinal cortex	1.17324	0.0535956
	F	Ighm	right Piriform cortex	5.20558	0.223504
	F	Ighm	right PoDG	0.309111	0.011272
	F	Ighm	right pontine nucleus	0.393062	0.0338905
	F	Ighm	right Posterolateral cortical amygdaloid area	0.431582	0.0253201
	F	Ighm	right Posteromedial cortical amygdaloid area	0.463266	0.049957
	F	Ighm	right pre-para subiculum	1.14438	0.0494816
	F	Ighm	right Primary auditory cortex	0.719241	0.0514618
	F	Ighm	right Primary motor cortex	3.12271	0.120885
	F	Ighm	right Primary somatosensory cortex	2.0295	0.1174
	F	Ighm	right Primary somatosensory cortex: barrel field	4.53926	0.204354
	F	Ighm	right Primary somatosensory cortex: dysgranular zone	0.175531	0.00997476
	F	Ighm	right Primary somatosensory cortex: forelimb region	1.80228	0.0897774
	F	Ighm	right Primary somatosensory cortex: hindlimb region	1.20022	0.0590469
	F	Ighm	right Primary somatosensory cortex: jaw region	0.278818	0.0164385
	F	Ighm	right Primary somatosensory cortex: shoulder region	0.0629675	0.00680269
	F	Ighm	right Primary somatosensory cortex: trunk region	0.200644	0.0172722
	F	Ighm	right Primary somatosensory cortex: upper lip region	2.65347	0.14439
	F	Ighm	right Primary visual cortex	1.16977	0.0629774
	F	Ighm	right Primary visual cortex: binocular area	0.986752	0.0521982
	F	Ighm	right Primary visual cortex: monocular area	0.78278	0.0295958
	F	Ighm	right Rostral amygdalopiriform area	0.199881	0.0187736
	F	Ighm	right Secondary auditory cortex: dorsal area	0.690765	0.0515958
	F	Ighm	right Secondary auditory cortex: ventral area	0.942699	0.070598
	F	Ighm	right Secondary motor cortex	3.20526	0.112746
	F	Ighm	right Secondary somatosensory cortex	3.47694	0.285823
	F	Ighm	right Secondary visual cortex: lateral area	1.41277	0.0867476
	F	Ighm	right Secondary visual cortex: mediolateral area	0.396006	0.0259183
	F	Ighm	right Secondary visual cortex: mediomedial area	0.780672	0.0340665
	F	Ighm	right simple lobule (lobule 6)	2.32358	0.118261
	F	Ighm	right simple lobule white matter	0.174575	0.0113773
	F	Ighm	right SLu	0.361365	0.0165664
	F	Ighm	right stria medullaris	0.343287	0.0153079
	F	Ighm	right stria terminalis	0.385604	0.0159956
	F	Ighm	right striatum	10.5006	0.395027
	F	Ighm	right subependymale zone / rhinocele	0.0252288	0.00118288
	F	Ighm	right subiculum	1.6064	0.0677705
	F	Ighm	right superior olivary complex	0.39575	0.0224523
	F	Ighm	right Temporal association area	1.48565	0.105919
	F	Ighm	right thalamus	8.73903	0.42016
	F	Ighm	right trunk of crus 2 and paramedian white matter	0.177591	0.00730313
	F	Ighm	right trunk of simple and crus 1 white matter	0.0797397	0.00415257
	F	Ighm	right Ventral intermediate entorhinal cortex	0.522778	0.025733
	F	Ighm	right Ventral nucleus of the endopiriform claustrum	0.225028	0.0211519
	F	Ighm	right Ventral orbital cortex	0.674338	0.0336909
	F	Ighm	right Ventral tenia tecta	0.0558379	0.00222544
	F	Ighm	third ventricle	1.24879	0.0763921
	F	Ighm	trunk of arbor vita	4.09805	0.127094
	F	Ighm	trunk of lobules 1-3 white matter	0.121156	0.00801051
	F	Ighm	trunk of lobules 6-8 white matter	0.108736	0.00598171
	F	Ighm	ventral tegmental decussation	0.125751	0.00980224
	F	IL-6	cerebral aqueduct	0.496329	0.0558071
	F	IL-6	fourth ventricle	0.89693	0.0525083
	F	IL-6	interpedunclar nucleus	0.279164	0.0164104
	F	IL-6	left Accessory olfactory bulb: glomerular, external plexiform and mitral cell layer	0.257084	0.0107275
	F	IL-6	left Accessory olfactory bulb: granule cell layer	0.124544	0.00613847
	F	IL-6	left amygdala	4.80271	0.177984
	F	IL-6	left Amygdalopiriform transition area	0.529173	0.0288307
	F	IL-6	left anterior commissure: pars anterior	0.50025	0.0263414
	F	IL-6	left anterior commissure: pars posterior	0.217694	0.0106936
	F	IL-6	left anterior lobule (lobules 4-5)	0.880922	0.071775
	F	IL-6	left anterior lobule white matter	0.0437888	0.00484617
	F	IL-6	left Anterior olfactory nucleus	0.985822	0.0391168
	F	IL-6	left basal forebrain	2.62176	0.117117
	F	IL-6	left bed nucleus of stria terminalis	0.678029	0.0298025
	F	IL-6	left CA10r	1.19337	0.0498234
	F	IL-6	left CA1Py	0.571366	0.0238396
	F	IL-6	left CA1Rad	1.26288	0.0459996
	F	IL-6	left CA20r	0.274185	0.0119747
	F	IL-6	left CA2Py	0.106227	0.00422027
	F	IL-6	left CA2Rad	0.210377	0.0081089
	F	IL-6	left CA30r	1.44174	0.0629831
	F	IL-6	left CA3Py Inner	0.0800341	0.00346984
	F	IL-6	left CA3Py Outer	0.529028	0.0173017
	F	IL-6	left CA3Rad	0.940062	0.0335666
	F	IL-6	left Caudomedial entorhinal cortex	2.90557	0.138224
	F	IL-6	left cerebellar peduncle: inferior	0.429888	0.0194797
	F	IL-6	left cerebellar peduncle: middle	0.601007	0.0344357
	F	IL-6	left cerebellar peduncle: superior	0.525065	0.0239357
	F	IL-6	left cerebral peduncle	1.02204	0.0258372
	F	IL-6	left Cingulate cortex: area 24a	0.931998	0.0690451
	F	IL-6	left Cingulate cortex: area 24a'	0.38595	0.0297067
	F	IL-6	left Cingulate cortex: area 24b	0.827563	0.0878791
	F	IL-6	left Cingulate cortex: area 24b'	0.317897	0.0364967
	F	IL-6	left Cingulate cortex: area 25	0.297348	0.0195536
	F	IL-6	left Cingulate cortex: area 29a	0.394935	0.0173701
	F	IL-6	left Cingulate cortex: area 29b	0.22025	0.0191314
	F	IL-6	left Cingulate cortex: area 29c	1.01334	0.0760576
	F	IL-6	left Cingulate cortex: area 30	1.53543	0.0764548
	F	IL-6	left Cingulate cortex: area 32	1.39406	0.0830635
	F	IL-6	left Cingulum	0.456068	0.028742
	F	IL-6	left Claustrum	0.177647	0.0104315
	F	IL-6	left Claustrum: dorsal part	0.148689	0.0192992
	F	IL-6	left Claustrum: ventral part	0.273988	0.0297851
	F	IL-6	left colliculus: inferior	2.84314	0.104851
	F	IL-6	left colliculus: superior	4.37233	0.244502
	F	IL-6	left copula white matter	0.0448384	0.00212729
	F	IL-6	left copula: pyramis (lobule 8)	1.18605	0.0915415
	F	IL-6	left corpus callosum	6.28784	0.237697
	F	IL-6	left Cortex-amygdala transition zones	0.388787	0.0379778
	F	IL-6	left corticospinal tract/pyramids	0.866257	0.0497775
	F	IL-6	left crus 1 white matter	0.190054	0.0130476
	F	IL-6	left crus 1: ansiform lobule (lobule 6)	2.17211	0.115546
	F	IL-6	left crus 2 white matter	0.128508	0.0145819
	F	IL-6	left crus 2: ansiform lobule (lobule 7)	1.95439	0.195614
	F	IL-6	left cuneate nucleus	0.117922	0.00782233
	F	IL-6	left dentate nucleus	0.180937	0.00754312
	F	IL-6	left Dorsal intermediate entorhinal cortex	0.881318	0.0528181
	F	IL-6	left Dorsal nucleus of the endopiriform	0.745161	0.0339423
	F	IL-6	left Dorsal tenia tecta	0.487718	0.0251717
	F	IL-6	left Dorsolateral entorhinal cortex	1.19235	0.0688619
	F	IL-6	left Dorsolateral orbital cortex	0.440444	0.0317673
	F	IL-6	left Ectorhinal cortex	1.26649	0.104588
	F	IL-6	left facial nerve (cranial nerve 7)	0.108907	0.00523542
	F	IL-6	left fasciculus retroflexus	0.134562	0.00493155
	F	IL-6	left fastigial nucleus	0.240713	0.0112824
	F	IL-6	left fimbria	1.69862	0.0950202
	F	IL-6	left flocculus (FL)	0.544636	0.0287971
	F	IL-6	left flocculus white matter	0.0295723	0.00288015
	F	IL-6	left fornix	0.342985	0.0157513
	F	IL-6	left Frontal association cortex	3.76058	0.253201
	F	IL-6	left Frontal cortex: area 3	0.362159	0.0243027
	F	IL-6	left fundus of striatum	0.0755584	0.00615213
	F	IL-6	left globus pallidus	1.62535	0.0592139
	F	IL-6	left GrDG	0.698317	0.0223291
	F	IL-6	left habenular commissure	0.0156459	0.00285253
	F	IL-6	left hypothalamus	5.28684	0.172581
	F	IL-6	left inferior olivary complex	0.155021	0.0119045
	F	IL-6	left Insular region: not subdivided	3.74354	0.330113
	F	IL-6	left Intermediate nucleus of the endopiriform claustrum	0.31389	0.0131929
	F	IL-6	left internal capsule	1.44873	0.0447406
	F	IL-6	left lateral olfactory tract	0.728371	0.0482374
	F	IL-6	left Lateral orbital cortex	1.84989	0.092349
	F	IL-6	left Lateral parietal association cortex	0.158938	0.0108418
	F	IL-6	left lateral septum	1.53285	0.0755567
	F	IL-6	left lateral ventricle	1.78246	0.226009
	F	IL-6	left LMol	1.20194	0.0355745
	F	IL-6	left mammillary bodies	0.249421	0.0179183
	F	IL-6	left mammilothalamic tract	0.127906	0.00688026
	F	IL-6	left Medial amygdala	0.500663	0.0305299
	F	IL-6	left Medial entorhinal cortex	0.347251	0.0189608
	F	IL-6	left medial lemniscus/medial longitudinal fasciculus	1.2482	0.0451204
	F	IL-6	left Medial orbital cortex	0.923063	0.0503456
	F	IL-6	left Medial parietal association cortex	0.254592	0.0305339
	F	IL-6	left Medial preoptic nucleus	0.0962048	0.00670462
	F	IL-6	left medial septum	0.664064	0.0252268
	F	IL-6	left MoDG	2.22377	0.0629153
	F	IL-6	left nucleus accumbens	2.09079	0.0885532
	F	IL-6	left nucleus interpositus	0.223202	0.0108146
	F	IL-6	left Olfactory bulb: external plexiform layer	3.17187	0.171007
	F	IL-6	left Olfactory bulb: glomerular layer	2.13475	0.119496
	F	IL-6	left Olfactory bulb: granule cell layer	2.16883	0.132212
	F	IL-6	left Olfactory bulb: internal plexiform layer	0.492548	0.0327102
	F	IL-6	left Olfactory bulb: mitral cell layer	0.623339	0.0414034
	F	IL-6	left olfactory peduncle	1.15616	0.0480525
	F	IL-6	left olfactory tubercle	1.60309	0.0868464
	F	IL-6	left optic tract	0.752841	0.0624498
	F	IL-6	left paraflocculus (PFL)	1.55498	0.217286
	F	IL-6	left paraflocculus white matter	0.131998	0.012759
	F	IL-6	left paramedian lobule	0.0764416	0.00433656
	F	IL-6	left paramedian lobule (lobule 7)	2.10485	0.107209
	F	IL-6	left Parietal cortex: posterior area: rostral part	0.0732629	0.0070453
	F	IL-6	left Perirhinal cortex	1.20384	0.0876429
	F	IL-6	left Piriform cortex	4.99436	0.280149
	F	IL-6	left PoDG	0.308813	0.0117654
	F	IL-6	left pontine nucleus	0.406195	0.0296822
	F	IL-6	left Posterolateral cortical amygdaloid area	0.393079	0.0319565
	F	IL-6	left Posteromedial cortical amygdaloid area	0.562867	0.0315864
	F	IL-6	left pre-para subiculum	1.16954	0.0418257
	F	IL-6	left Primary auditory cortex	0.759535	0.0579314
	F	IL-6	left Primary motor cortex	3.82613	0.137343
	F	IL-6	left Primary somatosensory cortex	2.02387	0.117167
	F	IL-6	left Primary somatosensory cortex: barrel field	4.87482	0.201297
	F	IL-6	left Primary somatosensory cortex: dysgranular zone	0.171191	0.0109251
	F	IL-6	left Primary somatosensory cortex: forelimb region	2.08456	0.13623
	F	IL-6	left Primary somatosensory cortex: hindlimb region	1.52573	0.0860905
	F	IL-6	left Primary somatosensory cortex: jaw region	0.278758	0.0286938
	F	IL-6	left Primary somatosensory cortex: shoulder region	0.0959488	0.00748813
	F	IL-6	left Primary somatosensory cortex: trunk region	0.320563	0.0164315
	F	IL-6	left Primary somatosensory cortex: upper lip region	2.33079	0.139035
	F	IL-6	left Primary visual cortex	1.22441	0.102423
	F	IL-6	left Primary visual cortex: binocular area	1.04512	0.0529911
	F	IL-6	left Primary visual cortex: monocular area	1.2449	0.0888733
	F	IL-6	left Rostral amygdalopiriform area	0.192439	0.022296
	F	IL-6	left Secondary auditory cortex: dorsal area	0.81143	0.0737784
	F	IL-6	left Secondary auditory cortex: ventral area	0.767586	0.0668048
	F	IL-6	left Secondary motor cortex	3.47234	0.132252
	F	IL-6	left Secondary somatosensory cortex	3.29318	0.273248
	F	IL-6	left Secondary visual cortex: lateral area	1.35876	0.0607111
	F	IL-6	left Secondary visual cortex: mediolateral area	0.629811	0.0487326
	F	IL-6	left Secondary visual cortex: mediomedial area	0.999488	0.0467092
	F	IL-6	left simple lobule (lobule 6)	2.47951	0.109404
	F	IL-6	left simple lobule white matter	0.228928	0.0156702
	F	IL-6	left SLu	0.386283	0.0142076
	F	IL-6	left stria medullaris	0.335526	0.0164457
	F	IL-6	left stria terminalis	0.473711	0.0168818
	F	IL-6	left striatum	10.7537	0.357491
	F	IL-6	left subependymale zone / rhinocele	0.028608	0.00242332
	F	IL-6	left subiculum	1.65526	0.0641073
	F	IL-6	left superior olivary complex	0.373116	0.0252378
	F	IL-6	left Temporal association area	1.33073	0.0888975
	F	IL-6	left thalamus	9.06818	0.39625
	F	IL-6	left trunk of crus 2 and paramedian white matter	0.171627	0.0147693
	F	IL-6	left trunk of simple and crus 1 white matter	0.0677589	0.00590187
	F	IL-6	left Ventral intermediate entorhinal cortex	0.543467	0.0261886
	F	IL-6	left Ventral nucleus of the endopiriform claustrum	0.254473	0.0235571
	F	IL-6	left Ventral orbital cortex	0.773935	0.0363767
	F	IL-6	left Ventral tenia tecta	0.0544981	0.00440943
	F	IL-6	lobule 1-2 white matter	0.0740053	0.0122615
	F	IL-6	lobule 10 white matter	0.0836992	0.00444092
	F	IL-6	lobule 10: nodulus	1.33986	0.0640847
	F	IL-6	lobule 3 white matter	0.195183	0.0118892
	F	IL-6	lobule 3: central lobule (dorsal)	2.17795	0.16375
	F	IL-6	lobule 6: declive	2.53189	0.114965
	F	IL-6	lobule 7: tuber (or folium)	0.96218	0.077573
	F	IL-6	lobule 8 white matter	0.140126	0.0106251
	F	IL-6	lobule 8: pyramis	1.46837	0.0909634
	F	IL-6	lobule 9 white matter	0.263974	0.0187504
	F	IL-6	lobule 9: uvula	2.58827	0.153626
	F	IL-6	lobules 1-2: lingula and central lobule (ventral)	1.74556	0.171893
	F	IL-6	lobules 4-5 white matter	0.575245	0.0314627
	F	IL-6	lobules 4-5: culmen (ventral and dorsal)	4.31338	0.280404
	F	IL-6	lobules 6-7 white matter	0.706641	0.0245832
	F	IL-6	medulla	27.1521	0.903958
	F	IL-6	midbrain	13.9876	0.563264
	F	IL-6	periaqueductal grey	3.99618	0.122865
	F	IL-6	pons	17.5303	0.472531
	F	IL-6	posterior commissure	0.147942	0.00829629
	F	IL-6	right Accessory olfactory bulb: glomerular, external plexiform and mitral cell layer	0.245598	0.0145385
	F	IL-6	right Accessory olfactory bulb: granule cell layer	0.117282	0.00496749
	F	IL-6	right amygdala	4.52335	0.16328
	F	IL-6	right Amygdalopiriform transition area	0.4969	0.035585
	F	IL-6	right anterior commissure: pars anterior	0.488077	0.0213536
	F	IL-6	right anterior commissure: pars posterior	0.203733	0.0104008
	F	IL-6	right anterior lobule (lobules 4-5)	0.811511	0.0489637
	F	IL-6	right anterior lobule white matter	0.0529621	0.00460043
	F	IL-6	right Anterior olfactory nucleus	1.0213	0.0434424
	F	IL-6	right basal forebrain	2.70727	0.093556
	F	IL-6	right bed nucleus of stria terminalis	0.6688	0.0282774
	F	IL-6	right CA10r	1.06009	0.0512208
	F	IL-6	right CA1Py	0.576521	0.0217848
	F	IL-6	right CA1Rad	1.357	0.0378357
	F	IL-6	right CA20r	0.227686	0.0122855
	F	IL-6	right CA2Py	0.101705	0.00328605
	F	IL-6	right CA2Rad	0.221751	0.00859201
	F	IL-6	right CA30r	1.4265	0.0562678
	F	IL-6	right CA3Py Inner	0.0802176	0.00327695
	F	IL-6	right CA3Py Outer	0.524215	0.0158563
	F	IL-6	right CA3Rad	0.963665	0.0298514
	F	IL-6	right Caudomedial entorhinal cortex	2.84272	0.13458
	F	IL-6	right cerebellar peduncle: inferior	0.395516	0.0155971
	F	IL-6	right cerebellar peduncle: middle	0.643703	0.0292056
	F	IL-6	right cerebellar peduncle: superior	0.507802	0.0255971
	F	IL-6	right cerebral peduncle	1.04838	0.0359404
	F	IL-6	right Cingulate cortex: area 24a	1.00722	0.0680936
	F	IL-6	right Cingulate cortex: area 24a'	0.366541	0.0378233
	F	IL-6	right Cingulate cortex: area 24b	0.792666	0.0774507
	F	IL-6	right Cingulate cortex: area 24b'	0.306133	0.0318437
	F	IL-6	right Cingulate cortex: area 25	0.304896	0.0193452
	F	IL-6	right Cingulate cortex: area 29a	0.378193	0.0205497
	F	IL-6	right Cingulate cortex: area 29b	0.211733	0.0161429
	F	IL-6	right Cingulate cortex: area 29c	0.962645	0.0547583
	F	IL-6	right Cingulate cortex: area 30	1.46412	0.127106
	F	IL-6	right Cingulate cortex: area 32	1.12842	0.0973536
	F	IL-6	right Cingulum	0.471322	0.0230596
	F	IL-6	right Claustrum	0.149862	0.007609
	F	IL-6	right Claustrum: dorsal part	0.138185	0.0182264
	F	IL-6	right Claustrum: ventral part	0.300693	0.0299353
	F	IL-6	right colliculus: inferior	2.76676	0.106314
	F	IL-6	right colliculus: superior	4.42915	0.229304
	F	IL-6	right copula white matter	0.0317397	0.00264205
	F	IL-6	right copula: pyramis (lobule 8)	1.3082	0.0551862
	F	IL-6	right corpus callosum	5.92016	0.221351
	F	IL-6	right Cortex-amygdala transition zones	0.403853	0.0410461
	F	IL-6	right corticospinal tract/pyramids	0.899273	0.0547761
	F	IL-6	right crus 1 white matter	0.186615	0.0124634
	F	IL-6	right crus 1: ansiform lobule (lobule 6)	2.22996	0.0880598
	F	IL-6	right crus 2 white matter	0.149879	0.00869306
	F	IL-6	right crus 2: ansiform lobule (lobule 7)	2.03248	0.0891232
	F	IL-6	right cuneate nucleus	0.120649	0.0087345
	F	IL-6	right dentate nucleus	0.178291	0.00875766
	F	IL-6	right Dorsal intermediate entorhinal cortex	0.909632	0.0554143
	F	IL-6	right Dorsal nucleus of the endopiriform	0.711202	0.0401512
	F	IL-6	right Dorsal tenia tecta	0.4521	0.0220159
	F	IL-6	right Dorsolateral entorhinal cortex	1.3557	0.0606574
	F	IL-6	right Dorsolateral orbital cortex	0.412736	0.0217211
	F	IL-6	right Ectorhinal cortex	1.41299	0.082343
	F	IL-6	right facial nerve (cranial nerve 7)	0.110575	0.00419233
	F	IL-6	right fasciculus retroflexus	0.119279	0.00674245
	F	IL-6	right fastigial nucleus	0.233007	0.00978035
	F	IL-6	right fimbria	1.55199	0.079582
	F	IL-6	right flocculus (FL)	0.522786	0.0273247
	F	IL-6	right flocculus white matter	0.0392192	0.00408435
	F	IL-6	right fornix	0.304422	0.0143036
	F	IL-6	right Frontal association cortex	4.13667	0.307022
	F	IL-6	right Frontal cortex: area 3	0.366579	0.0184798
	F	IL-6	right fundus of striatum	0.0800981	0.0086938
	F	IL-6	right globus pallidus	1.63867	0.0727324
	F	IL-6	right GrDG	0.654144	0.0256486
	F	IL-6	right habenular commissure	0.0145451	0.0024365
	F	IL-6	right hypothalamus	5.27508	0.16461
	F	IL-6	right inferior olivary complex	0.168602	0.0129587
	F	IL-6	right Insular region: not subdivided	4.05911	0.206197
	F	IL-6	right Intermediate nucleus of the endopiriform claustrum	0.287932	0.0149814
	F	IL-6	right internal capsule	1.53208	0.0612617
	F	IL-6	right lateral olfactory tract	0.657924	0.0347113
	F	IL-6	right Lateral orbital cortex	1.82529	0.0959791
	F	IL-6	right Lateral parietal association cortex	0.0987136	0.0319241
	F	IL-6	right lateral septum	1.54014	0.0708776
	F	IL-6	right lateral ventricle	1.83702	0.175437
	F	IL-6	right LMol	1.18053	0.0278956
	F	IL-6	right mammillary bodies	0.231202	0.0218754
	F	IL-6	right mammilothalamic tract	0.133193	0.00519639
	F	IL-6	right Medial amygdala	0.534733	0.0367879
	F	IL-6	right Medial entorhinal cortex	0.335258	0.0176936
	F	IL-6	right medial lemniscus/medial longitudinal fasciculus	1.31679	0.0373203
	F	IL-6	right Medial orbital cortex	0.854443	0.0703925
	F	IL-6	right Medial parietal association cortex	0.190404	0.0479715
	F	IL-6	right Medial preoptic nucleus	0.0916437	0.0051178
	F	IL-6	right medial septum	0.620301	0.0248492
	F	IL-6	right MoDG	2.08207	0.065304
	F	IL-6	right nucleus accumbens	2.08689	0.0745841
	F	IL-6	right nucleus interpositus	0.237129	0.00986499
	F	IL-6	right Olfactory bulb: external plexiform layer	3.18426	0.173392
	F	IL-6	right Olfactory bulb: glomerular layer	2.22248	0.117723
	F	IL-6	right Olfactory bulb: granule cell layer	2.23482	0.113694
	F	IL-6	right Olfactory bulb: internal plexiform layer	0.479936	0.03598
	F	IL-6	right Olfactory bulb: mitral cell layer	0.583919	0.042233
	F	IL-6	right olfactory peduncle	1.13664	0.0505064
	F	IL-6	right olfactory tubercle	1.64728	0.100164
	F	IL-6	right optic tract	0.699362	0.0582097
	F	IL-6	right paraflocculus (PFL)	1.36646	0.213954
	F	IL-6	right paraflocculus white matter	0.133973	0.017829
	F	IL-6	right paramedian lobule	0.0873344	0.00601458
	F	IL-6	right paramedian lobule (lobule 7)	2.12407	0.112388
	F	IL-6	right Parietal cortex: posterior area: rostral part	0.0503424	0.0165462
	F	IL-6	right Perirhinal cortex	1.23348	0.0728031
	F	IL-6	right Piriform cortex	5.28853	0.274454
	F	IL-6	right PoDG	0.322735	0.0144246
	F	IL-6	right pontine nucleus	0.404847	0.0293462
	F	IL-6	right Posterolateral cortical amygdaloid area	0.420783	0.0365133
	F	IL-6	right Posteromedial cortical amygdaloid area	0.445423	0.0265761
	F	IL-6	right pre-para subiculum	1.18566	0.04192
	F	IL-6	right Primary auditory cortex	0.763332	0.0698203
	F	IL-6	right Primary motor cortex	3.26709	0.112129
	F	IL-6	right Primary somatosensory cortex	2.08195	0.0919298
	F	IL-6	right Primary somatosensory cortex: barrel field	4.81711	0.423834
	F	IL-6	right Primary somatosensory cortex: dysgranular zone	0.18179	0.0153563
	F	IL-6	right Primary somatosensory cortex: forelimb region	1.85663	0.183409
	F	IL-6	right Primary somatosensory cortex: hindlimb region	1.24015	0.114011
	F	IL-6	right Primary somatosensory cortex: jaw region	0.284604	0.0250589
	F	IL-6	right Primary somatosensory cortex: shoulder region	0.0741291	0.0156578
	F	IL-6	right Primary somatosensory cortex: trunk region	0.212587	0.0583713
	F	IL-6	right Primary somatosensory cortex: upper lip region	2.76942	0.169743
	F	IL-6	right Primary visual cortex	1.26205	0.108333
	F	IL-6	right Primary visual cortex: binocular area	1.07923	0.0759882
	F	IL-6	right Primary visual cortex: monocular area	0.846323	0.114511
	F	IL-6	right Rostral amygdalopiriform area	0.194249	0.018185
	F	IL-6	right Secondary auditory cortex: dorsal area	0.738031	0.0556209
	F	IL-6	right Secondary auditory cortex: ventral area	0.987831	0.0860771
	F	IL-6	right Secondary motor cortex	3.37384	0.122115
	F	IL-6	right Secondary somatosensory cortex	3.59734	0.252532
	F	IL-6	right Secondary visual cortex: lateral area	1.51933	0.0663111
	F	IL-6	right Secondary visual cortex: mediolateral area	0.436117	0.0787835
	F	IL-6	right Secondary visual cortex: mediomedial area	0.848269	0.0788194
	F	IL-6	right simple lobule (lobule 6)	2.54627	0.100697
	F	IL-6	right simple lobule white matter	0.185438	0.011515
	F	IL-6	right SLu	0.380169	0.017813
	F	IL-6	right stria medullaris	0.355759	0.0164758
[truncated: 6,066 more rows]

## Sheet: Table 5
	Supplementary Table 5: Preferential expression of all genes in brain regions strongly affected by immune dysfunction. Fold change is calculated as average gene expression signal in brain regions divided by average gene expression signal in whole brain.
	Gene	Fold Change	URL
	Tcf7l2	2.048	http://api.brain-map.org/grid_data/download/72339557?include=energy
	Slitrk6	2.034	http://api.brain-map.org/grid_data/download/73992918?include=energy
	Plekhg1	1.975	http://api.brain-map.org/grid_data/download/71670687?include=energy
	Gpr6	1.879	http://api.brain-map.org/grid_data/download/71247615?include=energy
	Cd4	1.815	http://api.brain-map.org/grid_data/download/74819249?include=energy
	Rarb	1.808	http://api.brain-map.org/grid_data/download/75038442?include=energy
	Lef1	1.786	http://api.brain-map.org/grid_data/download/77866900?include=energy
	Synpo2	1.765	http://api.brain-map.org/grid_data/download/75144656?include=energy
	Tnnt1	1.735	http://api.brain-map.org/grid_data/download/77280576?include=energy
	Amotl1	1.727	http://api.brain-map.org/grid_data/download/75038463?include=energy
	Vmn1r65	1.698	http://api.brain-map.org/grid_data/download/74056185?include=energy
	Adora2a	1.686	http://api.brain-map.org/grid_data/download/72109410?include=energy
	Pde10a	1.681	http://api.brain-map.org/grid_data/download/71924204?include=energy
	Pde7b	1.666	http://api.brain-map.org/grid_data/download/71670683?include=energy
	Pde1b	1.659	http://api.brain-map.org/grid_data/download/1257?include=energy
	Gm261	1.641	http://api.brain-map.org/grid_data/download/73636032?include=energy
	Ntsr1	1.636	http://api.brain-map.org/grid_data/download/73519704?include=energy
	Tgfa	1.615	http://api.brain-map.org/grid_data/download/69980304?include=energy
	Fam173b	1.609	http://api.brain-map.org/grid_data/download/532757?include=energy
	Sema3f	1.608	http://api.brain-map.org/grid_data/download/72007563?include=energy
	Serpina9	1.6	http://api.brain-map.org/grid_data/download/71670728?include=energy
	Ppp2r2a	1.592	http://api.brain-map.org/grid_data/download/73512208?include=energy
	Ric8b	1.583	http://api.brain-map.org/grid_data/download/70301277?include=energy
	Gjc1	1.582	http://api.brain-map.org/grid_data/download/77887876?include=energy
	4930468A15Rik	1.58	http://api.brain-map.org/grid_data/download/71891737?include=energy
	Rgs16	1.576	http://api.brain-map.org/grid_data/download/1567?include=energy
	Rgs9	1.558	http://api.brain-map.org/grid_data/download/73521819?include=energy
	Tpd52l1	1.555	http://api.brain-map.org/grid_data/download/74357570?include=energy
	Rasd2	1.554	http://api.brain-map.org/grid_data/download/73636089?include=energy
	Ocm	1.549	http://api.brain-map.org/grid_data/download/71668984?include=energy
	Rasgrp2	1.549	http://api.brain-map.org/grid_data/download/76115743?include=energy
	Tacr1	1.542	http://api.brain-map.org/grid_data/download/1295?include=energy
	Syt9	1.542	http://api.brain-map.org/grid_data/download/73817439?include=energy
	Slc17a6	1.536	http://api.brain-map.org/grid_data/download/73818754?include=energy
	Gprin3	1.533	http://api.brain-map.org/grid_data/download/73520968?include=energy
	Prkcd	1.528	http://api.brain-map.org/grid_data/download/70301274?include=energy
	Slc10a4	1.524	http://api.brain-map.org/grid_data/download/71670742?include=energy
	Ddc	1.523	http://api.brain-map.org/grid_data/download/79556614?include=energy
	Zfhx3	1.519	http://api.brain-map.org/grid_data/download/74641308?include=energy
	Oplah	1.516	http://api.brain-map.org/grid_data/download/68203497?include=energy
	Vangl1	1.512	http://api.brain-map.org/grid_data/download/71670709?include=energy
	Mme	1.499	http://api.brain-map.org/grid_data/download/77371755?include=energy
	1810041L15Rik	1.498	http://api.brain-map.org/grid_data/download/72340125?include=energy
	Tal1	1.485	http://api.brain-map.org/grid_data/download/72080006?include=energy
	Rab37	1.481	http://api.brain-map.org/grid_data/download/73931643?include=energy
	4930550L24Rik	1.475	http://api.brain-map.org/grid_data/download/73513275?include=energy
	Fcrl1	1.474	http://api.brain-map.org/grid_data/download/69014812?include=energy
	Slc18a2	1.473	http://api.brain-map.org/grid_data/download/79591703?include=energy
	Gm5	1.458	http://api.brain-map.org/grid_data/download/71529851?include=energy
	Slc6a3	1.456	http://api.brain-map.org/grid_data/download/79591365?include=energy
	Calml4	1.456	http://api.brain-map.org/grid_data/download/68080684?include=energy
	Mrvi1	1.456	http://api.brain-map.org/grid_data/download/71210520?include=energy
	Ramp3	1.455	http://api.brain-map.org/grid_data/download/1818?include=energy
	Chrna6	1.45	http://api.brain-map.org/grid_data/download/75551461?include=energy
	Csrp1	1.449	http://api.brain-map.org/grid_data/download/2129?include=energy
	Drd1a	1.445	http://api.brain-map.org/grid_data/download/352?include=energy
	Adm2	1.444	http://api.brain-map.org/grid_data/download/71569298?include=energy
	Ccdc103	1.439	http://api.brain-map.org/grid_data/download/74634853?include=energy
	En1	1.435	http://api.brain-map.org/grid_data/download/74578600?include=energy
	Olfr6	1.424	http://api.brain-map.org/grid_data/download/74724241?include=energy
	Cd83	1.424	http://api.brain-map.org/grid_data/download/69540623?include=energy
	Fign	1.422	http://api.brain-map.org/grid_data/download/72081550?include=energy
	Gucy2c	1.416	http://api.brain-map.org/grid_data/download/73992911?include=energy
	Rgs2	1.413	http://api.brain-map.org/grid_data/download/73635771?include=energy
	Scn4b	1.412	http://api.brain-map.org/grid_data/download/73636111?include=energy
	Tktl2	1.409	http://api.brain-map.org/grid_data/download/70724451?include=energy
	Gch1	1.408	http://api.brain-map.org/grid_data/download/70813921?include=energy
	Strn	1.406	http://api.brain-map.org/grid_data/download/73521824?include=energy
	Tph2	1.405	http://api.brain-map.org/grid_data/download/74511925?include=energy
	Ephb1	1.403	http://api.brain-map.org/grid_data/download/72077478?include=energy
	Ptchd3	1.401	http://api.brain-map.org/grid_data/download/71891731?include=energy
	Actl9	1.395	http://api.brain-map.org/grid_data/download/74635011?include=energy
	Nup37	1.391	http://api.brain-map.org/grid_data/download/68795447?include=energy
	Gpr115	1.388	http://api.brain-map.org/grid_data/download/71587931?include=energy
	Epha1	1.388	http://api.brain-map.org/grid_data/download/74640882?include=energy
	Lass2	1.387	http://api.brain-map.org/grid_data/download/68196984?include=energy
	Inpp4b	1.387	http://api.brain-map.org/grid_data/download/72080054?include=energy
	Foxp2	1.387	http://api.brain-map.org/grid_data/download/72079884?include=energy
	Thbs4	1.385	http://api.brain-map.org/grid_data/download/112651416?include=energy
	Wfdc2	1.384	http://api.brain-map.org/grid_data/download/71919260?include=energy
	E030025P04Rik	1.384	http://api.brain-map.org/grid_data/download/71809482?include=energy
	9130014G24Rik	1.382	http://api.brain-map.org/grid_data/download/71569115?include=energy
	Zdhhc22	1.381	http://api.brain-map.org/grid_data/download/71587745?include=energy
	Awat2	1.378	http://api.brain-map.org/grid_data/download/71020992?include=energy
	Atp2c1	1.377	http://api.brain-map.org/grid_data/download/71495825?include=energy
	mCG113542.1	1.375	http://api.brain-map.org/grid_data/download/73635381?include=energy
	Lrtm2	1.372	http://api.brain-map.org/grid_data/download/74819475?include=energy
	4632434I11Rik	1.371	http://api.brain-map.org/grid_data/download/73584777?include=energy
	Gabra4	1.371	http://api.brain-map.org/grid_data/download/71924402?include=energy
	Kcna4	1.368	http://api.brain-map.org/grid_data/download/71529965?include=energy
	Ptpn3	1.368	http://api.brain-map.org/grid_data/download/74511860?include=energy
	Frmd8	1.367	http://api.brain-map.org/grid_data/download/67978501?include=energy
	C130021I20Rik	1.366	http://api.brain-map.org/grid_data/download/74511997?include=energy
	TC1541413	1.365	http://api.brain-map.org/grid_data/download/74641209?include=energy
	Gbx2	1.365	http://api.brain-map.org/grid_data/download/77868786?include=energy
	Lrrk2	1.36	http://api.brain-map.org/grid_data/download/73497609?include=energy
	Adcy5	1.36	http://api.brain-map.org/grid_data/download/79?include=energy
	Col6a6	1.356	http://api.brain-map.org/grid_data/download/71809521?include=energy
	Exd1	1.356	http://api.brain-map.org/grid_data/download/72183009?include=energy
	Ddah1	1.355	http://api.brain-map.org/grid_data/download/70431283?include=energy
	1700094D03Rik	1.354	http://api.brain-map.org/grid_data/download/74357917?include=energy
	Samd5	1.354	http://api.brain-map.org/grid_data/download/69671750?include=energy
	Itga5	1.353	http://api.brain-map.org/grid_data/download/74882636?include=energy
	Gtf3a	1.352	http://api.brain-map.org/grid_data/download/68162213?include=energy
	Gm16294	1.352	http://api.brain-map.org/grid_data/download/70611419?include=energy
	Klhl13	1.35	http://api.brain-map.org/grid_data/download/69735861?include=energy
	Prc1	1.349	http://api.brain-map.org/grid_data/download/80514004?include=energy
	1500015O10Rik	1.349	http://api.brain-map.org/grid_data/download/70429477?include=energy
	Wdr52	1.347	http://api.brain-map.org/grid_data/download/70305670?include=energy
	Ptprv	1.346	http://api.brain-map.org/grid_data/download/73817436?include=energy
	Cachd1	1.345	http://api.brain-map.org/grid_data/download/72119579?include=energy
	Tbc1d8	1.345	http://api.brain-map.org/grid_data/download/71836747?include=energy
	Cdc42ep2	1.344	http://api.brain-map.org/grid_data/download/68545893?include=energy
	Opalin	1.343	http://api.brain-map.org/grid_data/download/69116504?include=energy
	Acp5	1.342	http://api.brain-map.org/grid_data/download/70528186?include=energy
	Sema6a	1.341	http://api.brain-map.org/grid_data/download/71358651?include=energy
	Cdk1	1.341	http://api.brain-map.org/grid_data/download/74431284?include=energy
	Slc35f4	1.34	http://api.brain-map.org/grid_data/download/71211495?include=energy
	2610018G03Rik	1.339	http://api.brain-map.org/grid_data/download/74047829?include=energy
	Lrrc36	1.338	http://api.brain-map.org/grid_data/download/74562528?include=energy
	Trpm6	1.337	http://api.brain-map.org/grid_data/download/73907502?include=energy
	Cxcl5	1.337	http://api.brain-map.org/grid_data/download/70542966?include=energy
	5033414D02Rik	1.334	http://api.brain-map.org/grid_data/download/71763711?include=energy
	Slc22a16	1.332	http://api.brain-map.org/grid_data/download/73424226?include=energy
	Htr2c	1.332	http://api.brain-map.org/grid_data/download/73636098?include=energy
	Ak7	1.33	http://api.brain-map.org/grid_data/download/73870641?include=energy
	Txndc8	1.33	http://api.brain-map.org/grid_data/download/71891665?include=energy
	Nat8	1.329	http://api.brain-map.org/grid_data/download/74735301?include=energy
	Cyld	1.329	http://api.brain-map.org/grid_data/download/73992938?include=energy
	Smcr7	1.328	http://api.brain-map.org/grid_data/download/74431047?include=energy
	Gpr155	1.328	http://api.brain-map.org/grid_data/download/70562055?include=energy
	I920003L04Rik*	1.328	http://api.brain-map.org/grid_data/download/73731346?include=energy
	C130023O10Rik	1.327	http://api.brain-map.org/grid_data/download/71808558?include=energy
	Drd2	1.326	http://api.brain-map.org/grid_data/download/357?include=energy
	A930025A13Rik	1.325	http://api.brain-map.org/grid_data/download/71021007?include=energy
	U2af1	1.323	http://api.brain-map.org/grid_data/download/70194019?include=energy
	2810416G20Rik	1.323	http://api.brain-map.org/grid_data/download/74580948?include=energy
	Pmch	1.321	http://api.brain-map.org/grid_data/download/55?include=energy
	Gatm	1.32	http://api.brain-map.org/grid_data/download/1205?include=energy
	Iyd	1.319	http://api.brain-map.org/grid_data/download/71015205?include=energy
	Kcnj2	1.319	http://api.brain-map.org/grid_data/download/79490118?include=energy
	Chmp1b	1.317	http://api.brain-map.org/grid_data/download/76098347?include=energy
	Hbb-y	1.317	http://api.brain-map.org/grid_data/download/69734929?include=energy
	Gm5606	1.316	http://api.brain-map.org/grid_data/download/70787660?include=energy
	Klhl1	1.316	http://api.brain-map.org/grid_data/download/73520995?include=energy
	Ano2	1.316	http://api.brain-map.org/grid_data/download/71587834?include=energy
	Mog	1.315	http://api.brain-map.org/grid_data/download/70946633?include=energy
	Pigl	1.314	http://api.brain-map.org/grid_data/download/71920495?include=energy
	Cldn11	1.309	http://api.brain-map.org/grid_data/download/77280580?include=energy
	Olfr131	1.307	http://api.brain-map.org/grid_data/download/73635580?include=energy
	Gabrd	1.306	http://api.brain-map.org/grid_data/download/80342297?include=energy
	A630082N15Rik	1.303	http://api.brain-map.org/grid_data/download/71494702?include=energy
	Zfhx4	1.301	http://api.brain-map.org/grid_data/download/74988739?include=energy
	Dach1	1.3	http://api.brain-map.org/grid_data/download/74047769?include=energy
	Epha8	1.298	http://api.brain-map.org/grid_data/download/72472794?include=energy
	Cryge	1.298	http://api.brain-map.org/grid_data/download/68919970?include=energy
	Krtap5-2	1.298	http://api.brain-map.org/grid_data/download/71891575?include=energy
	Zfp384	1.297	http://api.brain-map.org/grid_data/download/74510152?include=energy
	Slc6a4	1.295	http://api.brain-map.org/grid_data/download/79591679?include=energy
	Chrnb3	1.293	http://api.brain-map.org/grid_data/download/70436747?include=energy
	Bcl11b	1.293	http://api.brain-map.org/grid_data/download/74990505?include=energy
	Bnc2	1.291	http://api.brain-map.org/grid_data/download/73636164?include=energy
	mCG1049263	1.29	http://api.brain-map.org/grid_data/download/71022942?include=energy
	Rfpl3s	1.29	http://api.brain-map.org/grid_data/download/71891970?include=energy
	Tmprss3	1.289	http://api.brain-map.org/grid_data/download/77464850?include=energy
	Crebzf	1.288	http://api.brain-map.org/grid_data/download/70813359?include=energy
	Vmn2r7	1.287	http://api.brain-map.org/grid_data/download/73606464?include=energy
	Rrm2	1.287	http://api.brain-map.org/grid_data/download/74272039?include=energy
	Sytl5	1.287	http://api.brain-map.org/grid_data/download/73930809?include=energy
	Angpt4	1.287	http://api.brain-map.org/grid_data/download/72471743?include=energy
	Il18rap	1.287	http://api.brain-map.org/grid_data/download/71529941?include=energy
	Adcy7	1.285	http://api.brain-map.org/grid_data/download/79488953?include=energy
	Ntng1	1.284	http://api.brain-map.org/grid_data/download/71924185?include=energy
	Gast	1.283	http://api.brain-map.org/grid_data/download/68743895?include=energy
	Gm16516	1.283	http://api.brain-map.org/grid_data/download/68444660?include=energy
	Pard3	1.282	http://api.brain-map.org/grid_data/download/73992915?include=energy
	Carhsp1	1.282	http://api.brain-map.org/grid_data/download/73512493?include=energy
	F830209M14Rik*	1.282	http://api.brain-map.org/grid_data/download/73748704?include=energy
	Znrf3	1.281	http://api.brain-map.org/grid_data/download/70231254?include=energy
	Gpr88	1.281	http://api.brain-map.org/grid_data/download/79567811?include=energy
	Spock3	1.281	http://api.brain-map.org/grid_data/download/70634298?include=energy
	G530126L13Rik*	1.28	http://api.brain-map.org/grid_data/download/73767356?include=energy
	LOC433198	1.28	http://api.brain-map.org/grid_data/download/70723002?include=energy
	Tas2r129	1.28	http://api.brain-map.org/grid_data/download/70302372?include=energy
	C130060K24Rik	1.278	http://api.brain-map.org/grid_data/download/1164?include=energy
	Ntrk1	1.278	http://api.brain-map.org/grid_data/download/71670679?include=energy
	Iah1	1.278	http://api.brain-map.org/grid_data/download/69116560?include=energy
	Slc29a1	1.276	http://api.brain-map.org/grid_data/download/1838?include=energy
	1110059M19Rik	1.276	http://api.brain-map.org/grid_data/download/71232593?include=energy
	Gckr	1.276	http://api.brain-map.org/grid_data/download/74274683?include=energy
	Kif6	1.275	http://api.brain-map.org/grid_data/download/69735807?include=energy
	Gpx1	1.274	http://api.brain-map.org/grid_data/download/74003380?include=energy
	Ergic2	1.274	http://api.brain-map.org/grid_data/download/70919621?include=energy
	Ctnna1	1.274	http://api.brain-map.org/grid_data/download/77455062?include=energy
	Phlda3	1.273	http://api.brain-map.org/grid_data/download/70473945?include=energy
	Gsto2	1.273	http://api.brain-map.org/grid_data/download/68162209?include=energy
	Grb10	1.272	http://api.brain-map.org/grid_data/download/74750075?include=energy
	4930451C15Rik	1.272	http://api.brain-map.org/grid_data/download/74750011?include=energy
	Plekhh1	1.271	http://api.brain-map.org/grid_data/download/70300857?include=energy
	1600029I14Rik	1.27	http://api.brain-map.org/grid_data/download/71919212?include=energy
	Tbc1d25	1.27	http://api.brain-map.org/grid_data/download/69782527?include=energy
	F2r	1.269	http://api.brain-map.org/grid_data/download/1711?include=energy
	Akap2	1.269	http://api.brain-map.org/grid_data/download/1448?include=energy
	Dbndd1	1.268	http://api.brain-map.org/grid_data/download/68745251?include=energy
	Maoa	1.268	http://api.brain-map.org/grid_data/download/74750015?include=energy
	1700029I15Rik	1.267	http://api.brain-map.org/grid_data/download/74749223?include=energy
	Vmn1r14	1.265	http://api.brain-map.org/grid_data/download/70785273?include=energy
	Necab2	1.264	http://api.brain-map.org/grid_data/download/73788010?include=energy
	Gm766	1.263	http://api.brain-map.org/grid_data/download/71764443?include=energy
	LOC383700	1.263	http://api.brain-map.org/grid_data/download/74736141?include=energy
	Speer3	1.262	http://api.brain-map.org/grid_data/download/71892119?include=energy
	Tmem56	1.261	http://api.brain-map.org/grid_data/download/68666667?include=energy
	Fam109b	1.261	http://api.brain-map.org/grid_data/download/71021052?include=energy
	Cdh6	1.261	http://api.brain-map.org/grid_data/download/238?include=energy
	Hcrtr1	1.259	http://api.brain-map.org/grid_data/download/77868713?include=energy
	Cd82	1.258	http://api.brain-map.org/grid_data/download/69735676?include=energy
	4921531P07Rik	1.258	http://api.brain-map.org/grid_data/download/71670715?include=energy
	Galnt6	1.258	http://api.brain-map.org/grid_data/download/74882595?include=energy
	LOC435511	1.258	http://api.brain-map.org/grid_data/download/70725652?include=energy
	A530079E22Rik	1.258	http://api.brain-map.org/grid_data/download/71250305?include=energy
	D630033O11Rik	1.257	http://api.brain-map.org/grid_data/download/70238704?include=energy
	Ace	1.256	http://api.brain-map.org/grid_data/download/72109489?include=energy
	Prr11	1.256	http://api.brain-map.org/grid_data/download/68161471?include=energy
	Dlx6	1.256	http://api.brain-map.org/grid_data/download/77800885?include=energy
	Fhdc1	1.255	http://api.brain-map.org/grid_data/download/73925717?include=energy
	Isl1	1.254	http://api.brain-map.org/grid_data/download/596?include=energy
	Mfap5	1.254	http://api.brain-map.org/grid_data/download/71735836?include=energy
	Spats1	1.253	http://api.brain-map.org/grid_data/download/77924440?include=energy
	B630019K06Rik	1.253	http://api.brain-map.org/grid_data/download/74881160?include=energy
	Rps6ka5	1.252	http://api.brain-map.org/grid_data/download/79904751?include=energy
	Vmn1r87	1.252	http://api.brain-map.org/grid_data/download/70785714?include=energy
	Ermn	1.252	http://api.brain-map.org/grid_data/download/69448632?include=energy
	Slc17a8	1.251	http://api.brain-map.org/grid_data/download/71587918?include=energy
	Grid2ip	1.251	http://api.brain-map.org/grid_data/download/71670479?include=energy
	Lrdd	1.25	http://api.brain-map.org/grid_data/download/71920430?include=energy
	Hspb8	1.25	http://api.brain-map.org/grid_data/download/1181?include=energy
	Aspa	1.25	http://api.brain-map.org/grid_data/download/77371803?include=energy
	Plekhb1	1.25	http://api.brain-map.org/grid_data/download/71836842?include=energy
	Krt9	1.249	http://api.brain-map.org/grid_data/download/71670723?include=energy
	Mal	1.248	http://api.brain-map.org/grid_data/download/386243?include=energy
	Map2k6	1.248	http://api.brain-map.org/grid_data/download/73817433?include=energy
	1700003F12Rik	1.247	http://api.brain-map.org/grid_data/download/74357797?include=energy
	Apol10b	1.247	http://api.brain-map.org/grid_data/download/70724484?include=energy
	Cox18	1.247	http://api.brain-map.org/grid_data/download/71495938?include=energy
	Chrna4	1.247	http://api.brain-map.org/grid_data/download/1173?include=energy
	H60a	1.245	http://api.brain-map.org/grid_data/download/71723802?include=energy
	Avp	1.245	http://api.brain-map.org/grid_data/download/131?include=energy
	Lbp	1.244	http://api.brain-map.org/grid_data/download/68191384?include=energy
	Htr1b	1.244	http://api.brain-map.org/grid_data/download/584?include=energy
	Lrrc23	1.244	http://api.brain-map.org/grid_data/download/69114516?include=energy
	Lhfpl3	1.242	http://api.brain-map.org/grid_data/download/73635972?include=energy
	Ero1lb	1.242	http://api.brain-map.org/grid_data/download/72340145?include=energy
	Chst3	1.242	http://api.brain-map.org/grid_data/download/69014500?include=energy
	Acaa2	1.241	http://api.brain-map.org/grid_data/download/71924375?include=energy
	Vwa3a	1.241	http://api.brain-map.org/grid_data/download/72472789?include=energy
	Zswim6	1.241	http://api.brain-map.org/grid_data/download/75146003?include=energy
	LOC381980	1.241	http://api.brain-map.org/grid_data/download/70596155?include=energy
	Krtap5-3	1.24	http://api.brain-map.org/grid_data/download/70228322?include=energy
	Mobp	1.239	http://api.brain-map.org/grid_data/download/69201510?include=energy
	Cog8	1.239	http://api.brain-map.org/grid_data/download/68157409?include=energy
	Srgap1	1.239	http://api.brain-map.org/grid_data/download/74047745?include=energy
	Surf6	1.239	http://api.brain-map.org/grid_data/download/678719?include=energy
	Foxo1	1.238	http://api.brain-map.org/grid_data/download/71249055?include=energy
	Mag	1.238	http://api.brain-map.org/grid_data/download/69736418?include=energy
	B4galt1	1.237	http://api.brain-map.org/grid_data/download/71063735?include=energy
	Slc25a13	1.236	http://api.brain-map.org/grid_data/download/78534504?include=energy
	Oca2	1.236	http://api.brain-map.org/grid_data/download/71381097?include=energy
	Lhx8	1.235	http://api.brain-map.org/grid_data/download/2379?include=energy
	Nipsnap3a	1.235	http://api.brain-map.org/grid_data/download/74635035?include=energy
	A730049H05Rik	1.234	http://api.brain-map.org/grid_data/download/69446274?include=energy
	Oprm1	1.234	http://api.brain-map.org/grid_data/download/79912572?include=energy
	Tmsb15l	1.233	http://api.brain-map.org/grid_data/download/71764892?include=energy
	A730089K16Rik	1.233	http://api.brain-map.org/grid_data/download/69449008?include=energy
	Adamts19	1.233	http://api.brain-map.org/grid_data/download/73635973?include=energy
	Acbd7	1.233	http://api.brain-map.org/grid_data/download/71892430?include=energy
	Slc4a2	1.232	http://api.brain-map.org/grid_data/download/74583129?include=energy
	6030429G01Rik	1.232	http://api.brain-map.org/grid_data/download/72471746?include=energy
	Arhgef40	1.232	http://api.brain-map.org/grid_data/download/69671720?include=energy
	Ifi27l2b	1.231	http://api.brain-map.org/grid_data/download/70723644?include=energy
	Olfr820	1.23	http://api.brain-map.org/grid_data/download/74734950?include=energy
	6330503K22Rik	1.23	http://api.brain-map.org/grid_data/download/77280311?include=energy
	Bnip2	1.23	http://api.brain-map.org/grid_data/download/68301216?include=energy
	9130401M01Rik	1.229	http://api.brain-map.org/grid_data/download/70717374?include=energy
	Krtap2-4	1.229	http://api.brain-map.org/grid_data/download/74580817?include=energy
	Zfp945	1.229	http://api.brain-map.org/grid_data/download/70717976?include=energy
	Ggh	1.228	http://api.brain-map.org/grid_data/download/69112406?include=energy
	Nrsn2	1.228	http://api.brain-map.org/grid_data/download/79912548?include=energy
	S1pr5	1.228	http://api.brain-map.org/grid_data/download/112651200?include=energy
	Otx2	1.227	http://api.brain-map.org/grid_data/download/112194935?include=energy
	Slc12a2	1.227	http://api.brain-map.org/grid_data/download/74882926?include=energy
	Wnk3-ps	1.227	http://api.brain-map.org/grid_data/download/69817342?include=energy
	Rasd1	1.227	http://api.brain-map.org/grid_data/download/2521?include=energy
	Serpinb1a	1.226	http://api.brain-map.org/grid_data/download/68302350?include=energy
	Abhd12b	1.226	http://api.brain-map.org/grid_data/download/75043599?include=energy
	Brix1	1.226	http://api.brain-map.org/grid_data/download/71152485?include=energy
	Kcne4	1.226	http://api.brain-map.org/grid_data/download/74819245?include=energy
	Zfp672	1.226	http://api.brain-map.org/grid_data/download/71891826?include=energy
	4930562A09Rik	1.226	http://api.brain-map.org/grid_data/download/70218384?include=energy
	Mm.247024	1.226	http://api.brain-map.org/grid_data/download/71456144?include=energy
	Gpr4	1.225	http://api.brain-map.org/grid_data/download/74724680?include=energy
	Rsph9	1.225	http://api.brain-map.org/grid_data/download/671226?include=energy
	Cyb561d2	1.225	http://api.brain-map.org/grid_data/download/68633473?include=energy
	Ankrd24	1.225	http://api.brain-map.org/grid_data/download/80343396?include=energy
	Maob	1.225	http://api.brain-map.org/grid_data/download/71670489?include=energy
	Trim12a	1.225	http://api.brain-map.org/grid_data/download/74056145?include=energy
	Pacs2	1.224	http://api.brain-map.org/grid_data/download/73635816?include=energy
	Pglyrp1	1.224	http://api.brain-map.org/grid_data/download/104595?include=energy
	LOC433436	1.224	http://api.brain-map.org/grid_data/download/73636096?include=energy
	Mapk15	1.224	http://api.brain-map.org/grid_data/download/69835585?include=energy
	Tug1	1.223	http://api.brain-map.org/grid_data/download/73712774?include=energy
	Gpr116	1.223	http://api.brain-map.org/grid_data/download/73907496?include=energy
	Slc44a1	1.223	http://api.brain-map.org/grid_data/download/77925099?include=energy
	Postn	1.223	http://api.brain-map.org/grid_data/download/77371799?include=energy
	Lss	1.223	http://api.brain-map.org/grid_data/download/68444636?include=energy
	Lgi3	1.223	http://api.brain-map.org/grid_data/download/73520996?include=energy
	Olfr314	1.223	http://api.brain-map.org/grid_data/download/74720985?include=energy
	Murc	1.222	http://api.brain-map.org/grid_data/download/74635343?include=energy
	Ttc21a	1.222	http://api.brain-map.org/grid_data/download/69407893?include=energy
	Nrip2	1.221	http://api.brain-map.org/grid_data/download/69816655?include=energy
	Olfr1184	1.221	http://api.brain-map.org/grid_data/download/73635550?include=energy
	Gm568	1.221	http://api.brain-map.org/grid_data/download/71529857?include=energy
	2610019F03Rik	1.221	http://api.brain-map.org/grid_data/download/74724511?include=energy
	Tmem63a	1.221	http://api.brain-map.org/grid_data/download/68637838?include=energy
	Olfr649	1.22	http://api.brain-map.org/grid_data/download/74734788?include=energy
	Gm98	1.22	http://api.brain-map.org/grid_data/download/70295805?include=energy
	4933417A18Rik	1.219	http://api.brain-map.org/grid_data/download/71892071?include=energy
	2010107H07Rik	1.218	http://api.brain-map.org/grid_data/download/73512517?include=energy
	Fa2h	1.218	http://api.brain-map.org/grid_data/download/74882584?include=energy
	Cpxm2	1.217	http://api.brain-map.org/grid_data/download/532761?include=energy
	Sla2	1.217	http://api.brain-map.org/grid_data/download/74300687?include=energy
	Extl3	1.216	http://api.brain-map.org/grid_data/download/411?include=energy
	Dnaic1	1.216	http://api.brain-map.org/grid_data/download/70238902?include=energy
	Olfr558	1.216	http://api.brain-map.org/grid_data/download/73653440?include=energy
	Tmem164	1.215	http://api.brain-map.org/grid_data/download/68844343?include=energy
	Ttyh2	1.215	http://api.brain-map.org/grid_data/download/70946147?include=energy
	Sun2	1.214	http://api.brain-map.org/grid_data/download/74658032?include=energy
	LOC239690	1.214	http://api.brain-map.org/grid_data/download/74736075?include=energy
	Insl6	1.214	http://api.brain-map.org/grid_data/download/69549175?include=energy
	Pde3a	1.214	http://api.brain-map.org/grid_data/download/71717083?include=energy
	Tprn	1.214	http://api.brain-map.org/grid_data/download/69531007?include=energy
	Gpr151	1.214	http://api.brain-map.org/grid_data/download/74724649?include=energy
	Pkib	1.213	http://api.brain-map.org/grid_data/download/69783238?include=energy
	Meis2	1.213	http://api.brain-map.org/grid_data/download/1231?include=energy
	Mpl	1.213	http://api.brain-map.org/grid_data/download/69289405?include=energy
	Acvr1c	1.212	http://api.brain-map.org/grid_data/download/71250307?include=energy
	LOC381355	1.212	http://api.brain-map.org/grid_data/download/71924491?include=energy
	Car13	1.212	http://api.brain-map.org/grid_data/download/71021066?include=energy
	Gpr83	1.212	http://api.brain-map.org/grid_data/download/72338696?include=energy
	1700018L24Rik	1.212	http://api.brain-map.org/grid_data/download/74634791?include=energy
	Rgs3	1.211	http://api.brain-map.org/grid_data/download/1822?include=energy
	4930404H21Rik	1.211	http://api.brain-map.org/grid_data/download/71891659?include=energy
	Plxnb3	1.211	http://api.brain-map.org/grid_data/download/1265?include=energy
	Sh3d19	1.211	http://api.brain-map.org/grid_data/download/74425516?include=energy
	Glra3	1.211	http://api.brain-map.org/grid_data/download/73788474?include=energy
	LOC436359	1.21	http://api.brain-map.org/grid_data/download/74736336?include=energy
	Psat1	1.21	http://api.brain-map.org/grid_data/download/76081936?include=energy
	Plekha7	1.21	http://api.brain-map.org/grid_data/download/73992710?include=energy
	Snx29	1.21	http://api.brain-map.org/grid_data/download/71892238?include=energy
	Rhox10	1.21	http://api.brain-map.org/grid_data/download/71764506?include=energy
	Pou3f4	1.21	http://api.brain-map.org/grid_data/download/77924474?include=energy
	Ccdc88c	1.209	http://api.brain-map.org/grid_data/download/74363346?include=energy
	Gm6792	1.209	http://api.brain-map.org/grid_data/download/73870605?include=energy
	4930420G21Rik	1.209	http://api.brain-map.org/grid_data/download/71809509?include=energy
	Gm1587	1.208	http://api.brain-map.org/grid_data/download/74578371?include=energy
	LOC433354	1.208	http://api.brain-map.org/grid_data/download/70723187?include=energy
	Mtrr	1.208	http://api.brain-map.org/grid_data/download/2413?include=energy
	4933411O13Rik	1.208	http://api.brain-map.org/grid_data/download/74265231?include=energy
	Amtn	1.208	http://api.brain-map.org/grid_data/download/71892256?include=energy
	Slc39a4	1.208	http://api.brain-map.org/grid_data/download/68203442?include=energy
	Sox14	1.208	http://api.brain-map.org/grid_data/download/73636036?include=energy
	Gpr82	1.207	http://api.brain-map.org/grid_data/download/77464858?include=energy
	Arsg	1.207	http://api.brain-map.org/grid_data/download/308054556?include=energy
	Gng7	1.207	http://api.brain-map.org/grid_data/download/1734?include=energy
	Ankrd44	1.207	http://api.brain-map.org/grid_data/download/74277688?include=energy
	Entpd3	1.206	http://api.brain-map.org/grid_data/download/74511804?include=energy
	Crybb2	1.206	http://api.brain-map.org/grid_data/download/69608082?include=energy
	Arhgef10	1.205	http://api.brain-map.org/grid_data/download/77280329?include=energy
	Id4	1.205	http://api.brain-map.org/grid_data/download/74357547?include=energy
	Vav3	1.205	http://api.brain-map.org/grid_data/download/76085746?include=energy
	Olfr655	1.205	http://api.brain-map.org/grid_data/download/74734800?include=energy
	Acy1	1.204	http://api.brain-map.org/grid_data/download/100146049?include=energy
	Prss8	1.204	http://api.brain-map.org/grid_data/download/68443274?include=energy
	LOC433388	1.204	http://api.brain-map.org/grid_data/download/74431506?include=energy
	Tspan2	1.203	http://api.brain-map.org/grid_data/download/75144618?include=energy
	LOC433252	1.203	http://api.brain-map.org/grid_data/download/70725531?include=energy
	Nudt10	1.202	http://api.brain-map.org/grid_data/download/71022900?include=energy
	Ndc80	1.201	http://api.brain-map.org/grid_data/download/71763441?include=energy
	2810021J22Rik	1.201	http://api.brain-map.org/grid_data/download/68918970?include=energy
	6330410L21Rik	1.2	http://api.brain-map.org/grid_data/download/71210472?include=energy
	1700063K16Rik	1.2	http://api.brain-map.org/grid_data/download/73497711?include=energy
	Grm1	1.2	http://api.brain-map.org/grid_data/download/537?include=energy
	Rgs20	1.2	http://api.brain-map.org/grid_data/download/73817437?include=energy
	Vmn2r-ps11	1.199	http://api.brain-map.org/grid_data/download/71764904?include=energy
	Sfmbt2	1.199	http://api.brain-map.org/grid_data/download/73929593?include=energy
	Stk32a	1.199	http://api.brain-map.org/grid_data/download/71920510?include=energy
	Mthfs	1.199	http://api.brain-map.org/grid_data/download/71763810?include=energy
	1700026L06Rik	1.199	http://api.brain-map.org/grid_data/download/69116373?include=energy
	Agt	1.199	http://api.brain-map.org/grid_data/download/87?include=energy
	Pik3c2b	1.198	http://api.brain-map.org/grid_data/download/71809067?include=energy
	Trim59	1.198	http://api.brain-map.org/grid_data/download/79544788?include=energy
	LOC384276	1.198	http://api.brain-map.org/grid_data/download/70725133?include=energy
	B230380O10Rik*	1.198	http://api.brain-map.org/grid_data/download/73811591?include=energy
	Abcb4	1.198	http://api.brain-map.org/grid_data/download/69514588?include=energy
	Vmn1r73	1.198	http://api.brain-map.org/grid_data/download/70785654?include=energy
	Dppa1	1.197	http://api.brain-map.org/grid_data/download/71587589?include=energy
	Cnst	1.197	http://api.brain-map.org/grid_data/download/70445562?include=energy
	Qdpr	1.197	http://api.brain-map.org/grid_data/download/75042261?include=energy
	Ndrg1	1.196	http://api.brain-map.org/grid_data/download/70429303?include=energy
	Zswim1	1.196	http://api.brain-map.org/grid_data/download/68080696?include=energy
	Srpk3	1.196	http://api.brain-map.org/grid_data/download/71488343?include=energy
	Evi2a	1.196	http://api.brain-map.org/grid_data/download/68546137?include=energy
	Clcnka	1.196	http://api.brain-map.org/grid_data/download/68191300?include=energy
	Prlr	1.196	http://api.brain-map.org/grid_data/download/1268?include=energy
	Obox1	1.196	http://api.brain-map.org/grid_data/download/81790668?include=energy
	LOC436028	1.195	http://api.brain-map.org/grid_data/download/70784564?include=energy
	B230369F24Rik	1.194	http://api.brain-map.org/grid_data/download/74822575?include=energy
	Ugt8a	1.194	http://api.brain-map.org/grid_data/download/655116?include=energy
	Vrk1	1.193	http://api.brain-map.org/grid_data/download/71724756?include=energy
	A330079A07Rik*	1.193	http://api.brain-map.org/grid_data/download/73808558?include=energy
	TC1413271	1.192	http://api.brain-map.org/grid_data/download/70793989?include=energy
	9130230L23Rik	1.192	http://api.brain-map.org/grid_data/download/71809031?include=energy
	Mycn	1.191	http://api.brain-map.org/grid_data/download/79762720?include=energy
	Fmn1	1.191	http://api.brain-map.org/grid_data/download/74635029?include=energy
	4833408D11Rik	1.191	http://api.brain-map.org/grid_data/download/73635401?include=energy
	Lpcat2b	1.191	http://api.brain-map.org/grid_data/download/70205656?include=energy
	Ttll10	1.191	http://api.brain-map.org/grid_data/download/72472452?include=energy
	Dbh	1.191	http://api.brain-map.org/grid_data/download/326?include=energy
	BC002230	1.19	http://api.brain-map.org/grid_data/download/68161469?include=energy
	Ffar2	1.19	http://api.brain-map.org/grid_data/download/79544822?include=energy
	LOC545665	1.189	http://api.brain-map.org/grid_data/download/74277733?include=energy
	Pawr	1.189	http://api.brain-map.org/grid_data/download/71211395?include=energy
	Foxp1	1.189	http://api.brain-map.org/grid_data/download/71249056?include=energy
	9430097D07Rik	1.189	http://api.brain-map.org/grid_data/download/69446917?include=energy
	Nxt2	1.189	http://api.brain-map.org/grid_data/download/69782521?include=energy
	Ssxb2	1.189	http://api.brain-map.org/grid_data/download/71662901?include=energy
	Col8a1	1.189	http://api.brain-map.org/grid_data/download/70431241?include=energy
	Traip	1.188	http://api.brain-map.org/grid_data/download/77887842?include=energy
	Dydc1	1.188	http://api.brain-map.org/grid_data/download/72081671?include=energy
	Slc6a11	1.188	http://api.brain-map.org/grid_data/download/72472802?include=energy
	Zcchc12	1.187	http://api.brain-map.org/grid_data/download/73817424?include=energy
	Lcn4	1.187	http://api.brain-map.org/grid_data/download/69736070?include=energy
	LOC547047	1.187	http://api.brain-map.org/grid_data/download/74736522?include=energy
	Sult2a2	1.186	http://api.brain-map.org/grid_data/download/69887457?include=energy
	Acer3	1.186	http://api.brain-map.org/grid_data/download/68161478?include=energy
	Pmp22	1.186	http://api.brain-map.org/grid_data/download/825?include=energy
	Cntn2	1.186	http://api.brain-map.org/grid_data/download/73497519?include=energy
	Gm10413	1.186	http://api.brain-map.org/grid_data/download/73929885?include=energy
	Klk1b7-ps	1.186	http://api.brain-map.org/grid_data/download/71920231?include=energy
	Gsn	1.185	http://api.brain-map.org/grid_data/download/72081395?include=energy
	Nlrp12	1.185	http://api.brain-map.org/grid_data/download/71668983?include=energy
	Rnf13	1.185	http://api.brain-map.org/grid_data/download/72109423?include=energy
	E030042O20Rik	1.185	http://api.brain-map.org/grid_data/download/71809494?include=energy
	Ckap2	1.185	http://api.brain-map.org/grid_data/download/74363353?include=energy
	Tinagl1	1.185	http://api.brain-map.org/grid_data/download/68269290?include=energy
	B3gnt2	1.185	http://api.brain-map.org/grid_data/download/75988600?include=energy
	Eps8l2	1.185	http://api.brain-map.org/grid_data/download/74658244?include=energy
	LOC433567	1.184	http://api.brain-map.org/grid_data/download/70785792?include=energy
	Gltp	1.184	http://api.brain-map.org/grid_data/download/68341597?include=energy
	Klk6	1.183	http://api.brain-map.org/grid_data/download/74988616?include=energy
	1700027A23Rik	1.183	http://api.brain-map.org/grid_data/download/69114608?include=energy
	Npc1	1.183	http://api.brain-map.org/grid_data/download/71234644?include=energy
	Myl6b	1.182	http://api.brain-map.org/grid_data/download/68545875?include=energy
	G630005L12Rik*	1.182	http://api.brain-map.org/grid_data/download/73731277?include=energy
	Spin4	1.182	http://api.brain-map.org/grid_data/download/71763729?include=energy
	2210009G21Rik	1.182	http://api.brain-map.org/grid_data/download/71492940?include=energy
	Rab30	1.181	http://api.brain-map.org/grid_data/download/68342288?include=energy
	Rwdd2a	1.18	http://api.brain-map.org/grid_data/download/74511895?include=energy
	Col11a2	1.18	http://api.brain-map.org/grid_data/download/74581187?include=energy
	Ampd3	1.18	http://api.brain-map.org/grid_data/download/77371807?include=energy
	Coch	1.179	http://api.brain-map.org/grid_data/download/71717614?include=energy
	Olfr551	1.179	http://api.brain-map.org/grid_data/download/74724157?include=energy
	Sh3kbp1	1.179	http://api.brain-map.org/grid_data/download/74272906?include=energy
	D930014E17Rik	1.179	http://api.brain-map.org/grid_data/download/71529929?include=energy
	Dpy19l2	1.178	http://api.brain-map.org/grid_data/download/73808186?include=energy
	LOC433611	1.178	http://api.brain-map.org/grid_data/download/70785822?include=energy
	H2-Q8	1.178	http://api.brain-map.org/grid_data/download/73716584?include=energy
	Glipr2	1.178	http://api.brain-map.org/grid_data/download/71529839?include=energy
	Zmat4	1.177	http://api.brain-map.org/grid_data/download/71249750?include=energy
	Zim1	1.177	http://api.brain-map.org/grid_data/download/71670692?include=energy
	Slc6a16	1.177	http://api.brain-map.org/grid_data/download/78534546?include=energy
	Fads6	1.176	http://api.brain-map.org/grid_data/download/69529137?include=energy
	Ccm2	1.176	http://api.brain-map.org/grid_data/download/71608344?include=energy
	Sncg	1.175	http://api.brain-map.org/grid_data/download/72081426?include=energy
	Riiad1	1.175	http://api.brain-map.org/grid_data/download/74749189?include=energy
	Lypd6b	1.175	http://api.brain-map.org/grid_data/download/73635774?include=energy
	6820408C15Rik	1.175	http://api.brain-map.org/grid_data/download/74363339?include=energy
	Il1f5	1.175	http://api.brain-map.org/grid_data/download/71529947?include=energy
	Itga3	1.175	http://api.brain-map.org/grid_data/download/598?include=energy
	Zfp712	1.174	http://api.brain-map.org/grid_data/download/73635433?include=energy
	Zfp618	1.174	http://api.brain-map.org/grid_data/download/71670712?include=energy
	Ache	1.173	http://api.brain-map.org/grid_data/download/70301082?include=energy
	S100pbp	1.173	http://api.brain-map.org/grid_data/download/74819247?include=energy
	Gm520	1.173	http://api.brain-map.org/grid_data/download/74511966?include=energy
	Me2	1.173	http://api.brain-map.org/grid_data/download/74658090?include=energy
	Sult1c2	1.173	http://api.brain-map.org/grid_data/download/68498651?include=energy
	Pla2g2a	1.173	http://api.brain-map.org/grid_data/download/68924521?include=energy
	Fbll1	1.172	http://api.brain-map.org/grid_data/download/71764150?include=energy
	D730005E14Rik	1.172	http://api.brain-map.org/grid_data/download/74300753?include=energy
	Slc8a3	1.172	http://api.brain-map.org/grid_data/download/74357546?include=energy
	Klhdc7a	1.172	http://api.brain-map.org/grid_data/download/69527806?include=energy
	Paqr5	1.172	http://api.brain-map.org/grid_data/download/69236706?include=energy
	B3galt5	1.172	http://api.brain-map.org/grid_data/download/77280578?include=energy
	Ppp1r14a	1.171	http://api.brain-map.org/grid_data/download/70546384?include=energy
	Plekhg3	1.171	http://api.brain-map.org/grid_data/download/69173232?include=energy
	Scd1	1.171	http://api.brain-map.org/grid_data/download/71836746?include=energy
	Gm266	1.171	http://api.brain-map.org/grid_data/download/71307358?include=energy
	9130227L01Rik	1.17	http://api.brain-map.org/grid_data/download/71809019?include=energy
	B230104C08Rik	1.17	http://api.brain-map.org/grid_data/download/71495861?include=energy
	Stk24	1.17	http://api.brain-map.org/grid_data/download/73635773?include=energy
	Clmn	1.17	http://api.brain-map.org/grid_data/download/73931626?include=energy
	A330043C09Rik	1.169	http://api.brain-map.org/grid_data/download/71494672?include=energy
	A230065C20Rik	1.169	http://api.brain-map.org/grid_data/download/70228376?include=energy
	C230090A06Rik*	1.169	http://api.brain-map.org/grid_data/download/73811687?include=energy
	Rab11a	1.169	http://api.brain-map.org/grid_data/download/71724017?include=energy
	Gm5553	1.169	http://api.brain-map.org/grid_data/download/74736255?include=energy
	A630001O12Rik	1.168	http://api.brain-map.org/grid_data/download/73748710?include=energy
	Mcat	1.168	http://api.brain-map.org/grid_data/download/71574516?include=energy
	Plch1	1.168	http://api.brain-map.org/grid_data/download/71717604?include=energy
	Iqca	1.168	http://api.brain-map.org/grid_data/download/74579987?include=energy
	LOC546299	1.168	http://api.brain-map.org/grid_data/download/70218259?include=energy
	mCG22988.1	1.168	http://api.brain-map.org/grid_data/download/71213262?include=energy
	Tmem88b	1.167	http://api.brain-map.org/grid_data/download/69447978?include=energy
	Ptger2	1.167	http://api.brain-map.org/grid_data/download/79534953?include=energy
	Apod	1.167	http://api.brain-map.org/grid_data/download/71380893?include=energy
	Pgcp	1.167	http://api.brain-map.org/grid_data/download/378547?include=energy
	Eif5a2	1.167	http://api.brain-map.org/grid_data/download/73992947?include=energy
	F830205C13Rik*	1.166	http://api.brain-map.org/grid_data/download/73731436?include=energy
	Galr1	1.166	http://api.brain-map.org/grid_data/download/72283790?include=energy
	E130304F04Rik	1.166	http://api.brain-map.org/grid_data/download/69671738?include=energy
	Cnp	1.166	http://api.brain-map.org/grid_data/download/77371841?include=energy
	Dusp27	1.165	http://api.brain-map.org/grid_data/download/69530846?include=energy
	Ifnb1	1.165	http://api.brain-map.org/grid_data/download/69735240?include=energy
	Corin	1.165	http://api.brain-map.org/grid_data/download/100144928?include=energy
	Ccl1	1.165	http://api.brain-map.org/grid_data/download/69540441?include=energy
	Plek2	1.165	http://api.brain-map.org/grid_data/download/68632136?include=energy
	Dsg4	1.165	http://api.brain-map.org/grid_data/download/77800909?include=energy
	Anxa10	1.164	http://api.brain-map.org/grid_data/download/73606663?include=energy
	Olfr424	1.164	http://api.brain-map.org/grid_data/download/73653422?include=energy
	Wdr96	1.164	http://api.brain-map.org/grid_data/download/74426862?include=energy
	Gtf2ird1	1.164	http://api.brain-map.org/grid_data/download/74510284?include=energy
	Pdcd1	1.163	http://api.brain-map.org/grid_data/download/69782897?include=energy
	Spata17	1.163	http://api.brain-map.org/grid_data/download/71891838?include=energy
	Gnal	1.163	http://api.brain-map.org/grid_data/download/71670716?include=energy
	LOC432562	1.163	http://api.brain-map.org/grid_data/download/72076527?include=energy
	Hdac10	1.163	http://api.brain-map.org/grid_data/download/74431834?include=energy
	Vmn1r78	1.163	http://api.brain-map.org/grid_data/download/70785684?include=energy
	Lefty2	1.163	http://api.brain-map.org/grid_data/download/77620828?include=energy
	Olfr429	1.163	http://api.brain-map.org/grid_data/download/73653428?include=energy
	Arhgap18	1.163	http://api.brain-map.org/grid_data/download/68498597?include=energy
	Prkcq	1.163	http://api.brain-map.org/grid_data/download/71670693?include=energy
	Trim12c	1.162	http://api.brain-map.org/grid_data/download/68795432?include=energy
	Batf	1.162	http://api.brain-map.org/grid_data/download/100145359?include=energy
	Olfr2	1.162	http://api.brain-map.org/grid_data/download/74720898?include=energy
	Tlr3	1.162	http://api.brain-map.org/grid_data/download/72004438?include=energy
	C230029D21Rik	1.162	http://api.brain-map.org/grid_data/download/71496083?include=energy
	Sssca1	1.162	http://api.brain-map.org/grid_data/download/2633?include=energy
	Tgm2	1.162	http://api.brain-map.org/grid_data/download/69980316?include=energy
	Elmo1	1.161	http://api.brain-map.org/grid_data/download/70743907?include=energy
	H2-M10.6	1.161	http://api.brain-map.org/grid_data/download/70724804?include=energy
	Glrx2	1.161	http://api.brain-map.org/grid_data/download/73513786?include=energy
	Mzt1	1.161	http://api.brain-map.org/grid_data/download/69854164?include=energy
	4632408I12Rik*	1.161	http://api.brain-map.org/grid_data/download/73870521?include=energy
	Prr18	1.161	http://api.brain-map.org/grid_data/download/69447782?include=energy
	Rbms3	1.16	http://api.brain-map.org/grid_data/download/75931565?include=energy
	Gcnt2	1.16	http://api.brain-map.org/grid_data/download/69838554?include=energy
	Olfr1404	1.16	http://api.brain-map.org/grid_data/download/73653308?include=energy
	Cldnd2	1.16	http://api.brain-map.org/grid_data/download/74635090?include=energy
	Gm4759	1.16	http://api.brain-map.org/grid_data/download/70565903?include=energy
	1700006E09Rik	1.16	http://api.brain-map.org/grid_data/download/71919242?include=energy
	Slc7a13	1.16	http://api.brain-map.org/grid_data/download/69015673?include=energy
	Poc1b	1.16	http://api.brain-map.org/grid_data/download/71486989?include=energy
	Isl2	1.16	http://api.brain-map.org/grid_data/download/69289237?include=energy
	Cd59a	1.16	http://api.brain-map.org/grid_data/download/73992928?include=energy
	Bcl7c	1.159	http://api.brain-map.org/grid_data/download/633284?include=energy
	Gjc3	1.159	http://api.brain-map.org/grid_data/download/69257355?include=energy
	Tmem17	1.159	http://api.brain-map.org/grid_data/download/68162210?include=energy
	LOC638024	1.159	http://api.brain-map.org/grid_data/download/71211401?include=energy
	1700008I05Rik	1.159	http://api.brain-map.org/grid_data/download/71919439?include=energy
	Ttn	1.158	http://api.brain-map.org/grid_data/download/74047746?include=energy
	Acvrl1	1.158	http://api.brain-map.org/grid_data/download/79488929?include=energy
	3110082I17Rik	1.158	http://api.brain-map.org/grid_data/download/71656695?include=energy
	Mm.173068	1.158	http://api.brain-map.org/grid_data/download/71152210?include=energy
	A730024G14Rik*	1.158	http://api.brain-map.org/grid_data/download/74359622?include=energy
	Slc18a3	1.158	http://api.brain-map.org/grid_data/download/73521822?include=energy
	Adam28	1.158	http://api.brain-map.org/grid_data/download/68798049?include=energy
	Ccnd3	1.158	http://api.brain-map.org/grid_data/download/68191468?include=energy
	Car2	1.157	http://api.brain-map.org/grid_data/download/72103831?include=energy
	Rem2	1.157	http://api.brain-map.org/grid_data/download/70439099?include=energy
	A530010F05Rik	1.157	http://api.brain-map.org/grid_data/download/71809271?include=energy
	Egflam	1.156	http://api.brain-map.org/grid_data/download/74047441?include=energy
	Cpne5	1.156	http://api.brain-map.org/grid_data/download/544709?include=energy
	1700040F17Rik	1.156	http://api.brain-map.org/grid_data/download/74357881?include=energy
	Lama5	1.156	http://api.brain-map.org/grid_data/download/69736004?include=energy
	Cecr2	1.156	http://api.brain-map.org/grid_data/download/71579861?include=energy
	Parp11	1.156	http://api.brain-map.org/grid_data/download/68203503?include=energy
	A430048G15Rik	1.155	http://api.brain-map.org/grid_data/download/70228412?include=energy
	Nags	1.155	http://api.brain-map.org/grid_data/download/69028575?include=energy
	Bcr	1.155	http://api.brain-map.org/grid_data/download/69529286?include=energy
	1810006K21Rik	1.155	http://api.brain-map.org/grid_data/download/74635126?include=energy
	Tmed11	1.155	http://api.brain-map.org/grid_data/download/73818857?include=energy
	Guk1	1.155	http://api.brain-map.org/grid_data/download/2279?include=energy
	Ugt1a7c	1.155	http://api.brain-map.org/grid_data/download/70302896?include=energy
	4932418E24Rik	1.155	http://api.brain-map.org/grid_data/download/73635776?include=energy
	Gjd3	1.155	http://api.brain-map.org/grid_data/download/100146044?include=energy
	Plod1	1.155	http://api.brain-map.org/grid_data/download/77792637?include=energy
	Gm5172	1.154	http://api.brain-map.org/grid_data/download/70725085?include=energy
	Arrdc3	1.154	http://api.brain-map.org/grid_data/download/77280426?include=energy
	Med29	1.154	http://api.brain-map.org/grid_data/download/199204?include=energy
	B230311B06Rik	1.154	http://api.brain-map.org/grid_data/download/72283563?include=energy
	Tubb4a	1.154	http://api.brain-map.org/grid_data/download/1081?include=energy
	Socs6	1.154	http://api.brain-map.org/grid_data/download/70634236?include=energy
	9330178D15Rik	1.153	http://api.brain-map.org/grid_data/download/70305162?include=energy
	Mcam	1.153	http://api.brain-map.org/grid_data/download/71836841?include=energy
	A730049K10Rik*	1.153	http://api.brain-map.org/grid_data/download/74000498?include=energy
	Lrrc16b	1.153	http://api.brain-map.org/grid_data/download/69529071?include=energy
	Gpatch4	1.153	http://api.brain-map.org/grid_data/download/587434?include=energy
	Gpr110	1.153	http://api.brain-map.org/grid_data/download/79632204?include=energy
	Tomm70a	1.153	http://api.brain-map.org/grid_data/download/320?include=energy
	H2-M10.4	1.152	http://api.brain-map.org/grid_data/download/70724798?include=energy
	Gpr165	1.152	http://api.brain-map.org/grid_data/download/70560278?include=energy
	Sema4d	1.152	http://api.brain-map.org/grid_data/download/945?include=energy
	2210415F13Rik	1.151	http://api.brain-map.org/grid_data/download/70445437?include=energy
	Gchfr	1.151	http://api.brain-map.org/grid_data/download/74511806?include=energy
	Msmb	1.151	http://api.brain-map.org/grid_data/download/71020834?include=energy
	Sntb1	1.151	http://api.brain-map.org/grid_data/download/71670741?include=energy
	Cryab	1.151	http://api.brain-map.org/grid_data/download/74357575?include=energy
	Rab25	1.151	http://api.brain-map.org/grid_data/download/633300?include=energy
	Gm38	1.151	http://api.brain-map.org/grid_data/download/70295996?include=energy
	Ebf3	1.151	http://api.brain-map.org/grid_data/download/73712894?include=energy
	LOC432456	1.151	http://api.brain-map.org/grid_data/download/70608529?include=energy
	Gad2	1.151	http://api.brain-map.org/grid_data/download/79591669?include=energy
	St6galnac2	1.151	http://api.brain-map.org/grid_data/download/71763876?include=energy
	Vmn1r83	1.151	http://api.brain-map.org/grid_data/download/70785690?include=energy
	Erp27	1.151	http://api.brain-map.org/grid_data/download/70201582?include=energy
	Clcn5	1.151	http://api.brain-map.org/grid_data/download/75749741?include=energy
	Olig1	1.15	http://api.brain-map.org/grid_data/download/70437828?include=energy
	S100a6	1.15	http://api.brain-map.org/grid_data/download/77278967?include=energy
	Casc5	1.15	http://api.brain-map.org/grid_data/download/70218703?include=energy
	Atf2	1.15	http://api.brain-map.org/grid_data/download/68845807?include=energy
	Lect1	1.15	http://api.brain-map.org/grid_data/download/68924853?include=energy
	Defb21	1.15	http://api.brain-map.org/grid_data/download/71764898?include=energy
	Avpi1	1.15	http://api.brain-map.org/grid_data/download/68744480?include=energy
	Hcn2	1.15	http://api.brain-map.org/grid_data/download/73512185?include=energy
	Fnta	1.15	http://api.brain-map.org/grid_data/download/2226?include=energy
	Nkd1	1.15	http://api.brain-map.org/grid_data/download/74586666?include=energy
	Ripk3	1.149	http://api.brain-map.org/grid_data/download/275676?include=energy
	1110065P20Rik	1.149	http://api.brain-map.org/grid_data/download/71492790?include=energy
	Gzma	1.149	http://api.brain-map.org/grid_data/download/71764119?include=energy
	Myo1d	1.149	http://api.brain-map.org/grid_data/download/69782007?include=energy
	Slc35d3	1.149	http://api.brain-map.org/grid_data/download/73929607?include=energy
	Prdx4	1.148	http://api.brain-map.org/grid_data/download/74819229?include=energy
	Plp1	1.148	http://api.brain-map.org/grid_data/download/79556704?include=energy
	Sycp1	1.148	http://api.brain-map.org/grid_data/download/72471745?include=energy
	Ttr	1.148	http://api.brain-map.org/grid_data/download/68632172?include=energy
	4930513O06Rik	1.148	http://api.brain-map.org/grid_data/download/74580026?include=energy
	Col25a1	1.147	http://api.brain-map.org/grid_data/download/71924301?include=energy
	Nup214	1.147	http://api.brain-map.org/grid_data/download/71161399?include=energy
	Tmem110	1.147	http://api.brain-map.org/grid_data/download/71763996?include=energy
	Cryba2	1.147	http://api.brain-map.org/grid_data/download/75831743?include=energy
	Ece2	1.147	http://api.brain-map.org/grid_data/download/77332686?include=energy
	Vat1l	1.147	http://api.brain-map.org/grid_data/download/75650860?include=energy
	Igsf10	1.147	http://api.brain-map.org/grid_data/download/69735293?include=energy
	Commd1	1.147	http://api.brain-map.org/grid_data/download/70720253?include=energy
	Ttf2	1.147	http://api.brain-map.org/grid_data/download/70302860?include=energy
	Serpine2	1.147	http://api.brain-map.org/grid_data/download/74047768?include=energy
	Klrb1b	1.147	http://api.brain-map.org/grid_data/download/69735891?include=energy
	Aatk	1.147	http://api.brain-map.org/grid_data/download/71213880?include=energy
	TC1460196	1.146	http://api.brain-map.org/grid_data/download/70795742?include=energy
	Ccnd2	1.146	http://api.brain-map.org/grid_data/download/205?include=energy
	Nhedc2	1.146	http://api.brain-map.org/grid_data/download/69540248?include=energy
	Gm1592	1.146	http://api.brain-map.org/grid_data/download/70298441?include=energy
	Gm5092	1.146	http://api.brain-map.org/grid_data/download/70724457?include=energy
	Defb1	1.146	http://api.brain-map.org/grid_data/download/73718051?include=energy
	Folr1	1.145	http://api.brain-map.org/grid_data/download/71919056?include=energy
	Il33	1.145	http://api.brain-map.org/grid_data/download/512763?include=energy
	Vmn1r66	1.145	http://api.brain-map.org/grid_data/download/70785291?include=energy
	Klrg1	1.145	http://api.brain-map.org/grid_data/download/69735903?include=energy
	Olfr610	1.145	http://api.brain-map.org/grid_data/download/74724253?include=energy
	Cldn16	1.145	http://api.brain-map.org/grid_data/download/71579891?include=energy
	Pitpnc1	1.145	http://api.brain-map.org/grid_data/download/75144644?include=energy
	Lamp3	1.145	http://api.brain-map.org/grid_data/download/100144409?include=energy
	LOC432915	1.144	http://api.brain-map.org/grid_data/download/70611383?include=energy
	5330438D12Rik	1.144	http://api.brain-map.org/grid_data/download/74431393?include=energy
	Gpx8	1.144	http://api.brain-map.org/grid_data/download/68410255?include=energy
	Grap	1.144	http://api.brain-map.org/grid_data/download/71529875?include=energy
	Tmem212	1.144	http://api.brain-map.org/grid_data/download/72076503?include=energy
	Cmtm5	1.144	http://api.brain-map.org/grid_data/download/69113692?include=energy
	LOC433011	1.144	http://api.brain-map.org/grid_data/download/74431191?include=energy
	Slc5a7	1.144	http://api.brain-map.org/grid_data/download/73929608?include=energy
	Wscd1	1.144	http://api.brain-map.org/grid_data/download/71920517?include=energy
	Fsd1	1.144	http://api.brain-map.org/grid_data/download/69113644?include=energy
	Ptgds	1.143	http://api.brain-map.org/grid_data/download/79567709?include=energy
	Ap1s2	1.143	http://api.brain-map.org/grid_data/download/71764053?include=energy
	Rg9mtd1	1.143	http://api.brain-map.org/grid_data/download/68444648?include=energy
	Fam186a	1.143	http://api.brain-map.org/grid_data/download/70298447?include=energy
	Rfx6	1.143	http://api.brain-map.org/grid_data/download/74822943?include=energy
	Crygd	1.143	http://api.brain-map.org/grid_data/download/72471802?include=energy
	Pitx2	1.143	http://api.brain-map.org/grid_data/download/79556607?include=energy
	4933404G15Rik	1.143	http://api.brain-map.org/grid_data/download/71892059?include=energy
	Riok2	1.142	http://api.brain-map.org/grid_data/download/68302380?include=energy
	Abo	1.142	http://api.brain-map.org/grid_data/download/71569292?include=energy
	Serpinb1c	1.142	http://api.brain-map.org/grid_data/download/74511967?include=energy
	Neurl2	1.142	http://api.brain-map.org/grid_data/download/74581122?include=energy
	Phlpp1	1.142	http://api.brain-map.org/grid_data/download/70546366?include=energy
	Sftpd	1.142	http://api.brain-map.org/grid_data/download/323165?include=energy
	Tppp3	1.142	http://api.brain-map.org/grid_data/download/70813926?include=energy
	4833427G06Rik	1.142	http://api.brain-map.org/grid_data/download/70525769?include=energy
	Mrgprb8	1.141	http://api.brain-map.org/grid_data/download/70784654?include=energy
	Igfals	1.141	http://api.brain-map.org/grid_data/download/69735275?include=energy
	Spag4	1.141	http://api.brain-map.org/grid_data/download/72002064?include=energy
	Gm626	1.141	http://api.brain-map.org/grid_data/download/73931634?include=energy
	Zpbp2	1.141	http://api.brain-map.org/grid_data/download/73423663?include=energy
	Zfp467	1.141	http://api.brain-map.org/grid_data/download/68203498?include=energy
	Pax5	1.14	http://api.brain-map.org/grid_data/download/69289677?include=energy
	Mgp	1.14	http://api.brain-map.org/grid_data/download/1229?include=energy
	Mtmr2	1.14	http://api.brain-map.org/grid_data/download/69549617?include=energy
	Lrrc9	1.139	http://api.brain-map.org/grid_data/download/71891647?include=energy
	Myom1	1.139	http://api.brain-map.org/grid_data/download/77455013?include=energy
	Olfr681	1.139	http://api.brain-map.org/grid_data/download/74734836?include=energy
	1700009P17Rik	1.139	http://api.brain-map.org/grid_data/download/69174064?include=energy
	Pcp4	1.139	http://api.brain-map.org/grid_data/download/772?include=energy
	Gna12	1.139	http://api.brain-map.org/grid_data/download/71529869?include=energy
	4930588K23Rik	1.139	http://api.brain-map.org/grid_data/download/73906533?include=energy
	Rgs17	1.139	http://api.brain-map.org/grid_data/download/73512204?include=energy
	LOC432871	1.139	http://api.brain-map.org/grid_data/download/70611353?include=energy
	Vmn1r54	1.138	http://api.brain-map.org/grid_data/download/74056166?include=energy
	Plin3	1.138	http://api.brain-map.org/grid_data/download/71763468?include=energy
	Ccdc78	1.138	http://api.brain-map.org/grid_data/download/70298483?include=energy
	Arrdc1	1.138	http://api.brain-map.org/grid_data/download/68341710?include=energy
	Gpr37	1.138	http://api.brain-map.org/grid_data/download/2271?include=energy
	Gpr156	1.138	http://api.brain-map.org/grid_data/download/74641322?include=energy
	Timp3	1.138	http://api.brain-map.org/grid_data/download/73769324?include=energy
	LOC385068	1.138	http://api.brain-map.org/grid_data/download/74821974?include=energy
	Wfdc9	1.138	http://api.brain-map.org/grid_data/download/73927745?include=energy
	Trim8	1.138	http://api.brain-map.org/grid_data/download/72004448?include=energy
	S100a16	1.137	http://api.brain-map.org/grid_data/download/77371787?include=energy
	Zcchc10	1.137	http://api.brain-map.org/grid_data/download/71724475?include=energy
	Vcam1	1.137	http://api.brain-map.org/grid_data/download/77414897?include=energy
	Lpar1	1.137	http://api.brain-map.org/grid_data/download/79556595?include=energy
	LOC432648	1.137	http://api.brain-map.org/grid_data/download/72081621?include=energy
	Gm609	1.137	http://api.brain-map.org/grid_data/download/70546239?include=energy
	9030407P20Rik	1.137	http://api.brain-map.org/grid_data/download/71212156?include=energy
	Ddr1	1.137	http://api.brain-map.org/grid_data/download/72472787?include=energy
	1190028D05Rik	1.136	http://api.brain-map.org/grid_data/download/74581169?include=energy
	Fam189a2	1.136	http://api.brain-map.org/grid_data/download/73512353?include=energy
	Olfr750	1.136	http://api.brain-map.org/grid_data/download/74734938?include=energy
	Dnali1	1.136	http://api.brain-map.org/grid_data/download/71021169?include=energy
	Maged2	1.136	http://api.brain-map.org/grid_data/download/71836892?include=energy
	Pdzd8	1.136	http://api.brain-map.org/grid_data/download/74047716?include=energy
	Fah	1.136	http://api.brain-map.org/grid_data/download/67765699?include=energy
	LOC381076	1.136	http://api.brain-map.org/grid_data/download/72338724?include=energy
	Pdcl2	1.135	http://api.brain-map.org/grid_data/download/69114471?include=energy
	9930038B18Rik	1.135	http://api.brain-map.org/grid_data/download/71668372?include=energy
	Bcas1	1.135	http://api.brain-map.org/grid_data/download/77371831?include=energy
	Limk2	1.135	http://api.brain-map.org/grid_data/download/61002?include=energy
	Rassf1	1.135	http://api.brain-map.org/grid_data/download/68076559?include=energy
	Xylt2	1.134	http://api.brain-map.org/grid_data/download/67815956?include=energy
	Ebf4	1.134	http://api.brain-map.org/grid_data/download/71020443?include=energy
	Ccr2	1.134	http://api.brain-map.org/grid_data/download/69237011?include=energy
	Kdr	1.134	http://api.brain-map.org/grid_data/download/2347?include=energy
	Shb	1.134	http://api.brain-map.org/grid_data/download/71670695?include=energy
	9330003I22Rik*	1.134	http://api.brain-map.org/grid_data/download/73949424?include=energy
	Ufsp1	1.134	http://api.brain-map.org/grid_data/download/72007932?include=energy
	Frmd4b	1.134	http://api.brain-map.org/grid_data/download/69174541?include=energy
	Gbp6	1.134	http://api.brain-map.org/grid_data/download/69028659?include=energy
	A830029E22Rik	1.134	http://api.brain-map.org/grid_data/download/70717979?include=energy
	Cd209d	1.133	http://api.brain-map.org/grid_data/download/70724637?include=energy
	4933402J07Rik	1.133	http://api.brain-map.org/grid_data/download/74514055?include=energy
	G530133B12Rik*	1.133	http://api.brain-map.org/grid_data/download/73808165?include=energy
	Gm9871	1.133	http://api.brain-map.org/grid_data/download/72004515?include=energy
	7230401B09Rik*	1.133	http://api.brain-map.org/grid_data/download/73927676?include=energy
	Hist1h1e	1.133	http://api.brain-map.org/grid_data/download/74735343?include=energy
	Adam23	1.133	http://api.brain-map.org/grid_data/download/69514768?include=energy
	Zswim5	1.133	http://api.brain-map.org/grid_data/download/72004505?include=energy
	2810407A14Rik	1.133	http://api.brain-map.org/grid_data/download/71809313?include=energy
	9530002B09Rik	1.132	http://api.brain-map.org/grid_data/download/71892406?include=energy
	Pdyn	1.132	http://api.brain-map.org/grid_data/download/71717084?include=energy
	Rnf180	1.132	http://api.brain-map.org/grid_data/download/68744450?include=energy
	4930538K18Rik	1.132	http://api.brain-map.org/grid_data/download/71763700?include=energy
	C2cd2	1.132	http://api.brain-map.org/grid_data/download/1986?include=energy
	Fshr	1.132	http://api.brain-map.org/grid_data/download/71307340?include=energy
	LOC436568	1.131	http://api.brain-map.org/grid_data/download/74736384?include=energy
	LOC433555	1.131	http://api.brain-map.org/grid_data/download/70785780?include=energy
	Ucp2	1.131	http://api.brain-map.org/grid_data/download/68300980?include=energy
	Trpd52l3	1.131	http://api.brain-map.org/grid_data/download/70218474?include=energy
	Cdnf	1.131	http://api.brain-map.org/grid_data/download/70305156?include=energy
	Hs6st2	1.131	http://api.brain-map.org/grid_data/download/72129255?include=energy
	Kcnj12	1.131	http://api.brain-map.org/grid_data/download/74882646?include=energy
	Vmn1r80	1.131	http://api.brain-map.org/grid_data/download/70785660?include=energy
	Gm884	1.131	http://api.brain-map.org/grid_data/download/70725061?include=energy
	Plcxd3	1.131	http://api.brain-map.org/grid_data/download/69527758?include=energy
	Otos	1.131	http://api.brain-map.org/grid_data/download/69782611?include=energy
	C230081A13Rik	1.13	http://api.brain-map.org/grid_data/download/73931624?include=energy
	4931429P17Rik	1.13	http://api.brain-map.org/grid_data/download/74265219?include=energy
	Pros1	1.13	http://api.brain-map.org/grid_data/download/69817360?include=energy
	Sema4g	1.13	http://api.brain-map.org/grid_data/download/71587856?include=energy
	C1qtnf2	1.13	http://api.brain-map.org/grid_data/download/68162211?include=energy
	Nap1l2	1.13	http://api.brain-map.org/grid_data/download/71234531?include=energy
	5530401A14Rik	1.13	http://api.brain-map.org/grid_data/download/71892286?include=energy
	Onecut1	1.13	http://api.brain-map.org/grid_data/download/71213292?include=energy
	4921517D22Rik	1.13	http://api.brain-map.org/grid_data/download/70205644?include=energy
	Sept4	1.13	http://api.brain-map.org/grid_data/download/69113542?include=energy
	Fzd4	1.13	http://api.brain-map.org/grid_data/download/2241?include=energy
	Olfr722	1.13	http://api.brain-map.org/grid_data/download/73653500?include=energy
	Comt	1.13	http://api.brain-map.org/grid_data/download/68301371?include=energy
	Eps15l1	1.13	http://api.brain-map.org/grid_data/download/2193?include=energy
	Bdh2	1.129	http://api.brain-map.org/grid_data/download/70806049?include=energy
	Ambn	1.129	http://api.brain-map.org/grid_data/download/69526576?include=energy
	Sdc2	1.129	http://api.brain-map.org/grid_data/download/72080155?include=energy
	Atp11c	1.129	http://api.brain-map.org/grid_data/download/74047410?include=energy
	Pi15	1.129	http://api.brain-map.org/grid_data/download/69783130?include=energy
	Vmn2r10	1.129	http://api.brain-map.org/grid_data/download/70194880?include=energy
	Apoc4	1.129	http://api.brain-map.org/grid_data/download/68632142?include=energy
	Plcb4	1.129	http://api.brain-map.org/grid_data/download/72008304?include=energy
	Axin2	1.129	http://api.brain-map.org/grid_data/download/74819487?include=energy
	Ttc39a	1.129	http://api.brain-map.org/grid_data/download/75828175?include=energy
	Gpc5	1.129	http://api.brain-map.org/grid_data/download/74047712?include=energy
	LOC434271	1.129	http://api.brain-map.org/grid_data/download/70787654?include=energy
	Pbx3	1.129	http://api.brain-map.org/grid_data/download/76085744?include=energy
	LOC433583	1.128	http://api.brain-map.org/grid_data/download/70785804?include=energy
	2410015M20Rik	1.128	http://api.brain-map.org/grid_data/download/68844217?include=energy
	Fryl	1.128	http://api.brain-map.org/grid_data/download/70431430?include=energy
	Lrrc10b	1.128	http://api.brain-map.org/grid_data/download/70595823?include=energy
	Sept10	1.128	http://api.brain-map.org/grid_data/download/75694304?include=energy
	6720463M24Rik	1.127	http://api.brain-map.org/grid_data/download/68797816?include=energy
	Aldh3b2	1.127	http://api.brain-map.org/grid_data/download/70723577?include=energy
	F830010L01Rik*	1.126	http://api.brain-map.org/grid_data/download/73731424?include=energy
	Gm13624	1.126	http://api.brain-map.org/grid_data/download/74736237?include=energy
	Tas2r106	1.126	http://api.brain-map.org/grid_data/download/73424344?include=energy
	Ryr3	1.126	http://api.brain-map.org/grid_data/download/77904836?include=energy
	LOC434199	1.126	http://api.brain-map.org/grid_data/download/70787573?include=energy
	A030009H04Rik	1.126	http://api.brain-map.org/grid_data/download/74750014?include=energy
	Bend6	1.126	http://api.brain-map.org/grid_data/download/77280313?include=energy
	Cdhr4	1.126	http://api.brain-map.org/grid_data/download/71809331?include=energy
	Ngfr	1.126	http://api.brain-map.org/grid_data/download/705?include=energy
	4930519H02Rik	1.126	http://api.brain-map.org/grid_data/download/71891820?include=energy
	Slc15a4	1.125	http://api.brain-map.org/grid_data/download/78534506?include=energy
	Cbr3	1.125	http://api.brain-map.org/grid_data/download/2077?include=energy
	Slc37a2	1.125	http://api.brain-map.org/grid_data/download/72001996?include=energy
	Gata3	1.125	http://api.brain-map.org/grid_data/download/73931427?include=energy
	Tm4sf1	1.125	http://api.brain-map.org/grid_data/download/74882950?include=energy
	C130018E23Rik*	1.125	http://api.brain-map.org/grid_data/download/75144623?include=energy
	Sohlh2	1.125	http://api.brain-map.org/grid_data/download/71892089?include=energy
	Kcnab1	1.125	http://api.brain-map.org/grid_data/download/70301087?include=energy
	Qprt	1.125	http://api.brain-map.org/grid_data/download/71617020?include=energy
	Epn3	1.124	http://api.brain-map.org/grid_data/download/74357584?include=energy
	4732415M23Rik	1.124	http://api.brain-map.org/grid_data/download/69407648?include=energy
	Ctrc	1.124	http://api.brain-map.org/grid_data/download/71991666?include=energy
	Abcc12	1.124	http://api.brain-map.org/grid_data/download/76003341?include=energy
	Ninj2	1.124	http://api.brain-map.org/grid_data/download/69782270?include=energy
	Gpr12	1.124	http://api.brain-map.org/grid_data/download/73817425?include=energy
	Kcnc2	1.123	http://api.brain-map.org/grid_data/download/73512364?include=energy
	Gm426	1.123	http://api.brain-map.org/grid_data/download/73712792?include=energy
	Chrm2	1.123	http://api.brain-map.org/grid_data/download/70560343?include=energy
	Anln	1.123	http://api.brain-map.org/grid_data/download/33?include=energy
	Gpr179	1.123	http://api.brain-map.org/grid_data/download/73712768?include=energy
	Olfr1388	1.123	http://api.brain-map.org/grid_data/download/73653278?include=energy
	Cit	1.123	http://api.brain-map.org/grid_data/download/75079801?include=energy
	Xlr	1.123	http://api.brain-map.org/grid_data/download/633305?include=energy
	2010106E10Rik	1.123	http://api.brain-map.org/grid_data/download/73818842?include=energy
	Dlec1	1.123	http://api.brain-map.org/grid_data/download/71809424?include=energy
	Tacr3	1.123	http://api.brain-map.org/grid_data/download/1297?include=energy
	Grk1	1.122	http://api.brain-map.org/grid_data/download/71587770?include=energy
	Cyp17a1	1.122	http://api.brain-map.org/grid_data/download/71380995?include=energy
	Olfr32	1.122	http://api.brain-map.org/grid_data/download/73653392?include=energy
	Trim13	1.122	http://api.brain-map.org/grid_data/download/70192045?include=energy
	Gpc2	1.122	http://api.brain-map.org/grid_data/download/72472808?include=energy
	F930045I16Rik*	1.122	http://api.brain-map.org/grid_data/download/73808141?include=energy
	LOC238771	1.122	http://api.brain-map.org/grid_data/download/70566235?include=energy
	Abat	1.122	http://api.brain-map.org/grid_data/download/72079931?include=energy
	Arhgap24	1.122	http://api.brain-map.org/grid_data/download/68151345?include=energy
	Mki67	1.122	http://api.brain-map.org/grid_data/download/1381?include=energy
	Abca2	1.122	http://api.brain-map.org/grid_data/download/69514530?include=energy
	Gm4166	1.122	http://api.brain-map.org/grid_data/download/70565464?include=energy
	Olfr629	1.122	http://api.brain-map.org/grid_data/download/73653464?include=energy
	Defb19	1.122	http://api.brain-map.org/grid_data/download/69113829?include=energy
	F530110H13Rik*	1.122	http://api.brain-map.org/grid_data/download/73767374?include=energy
	Strc	1.122	http://api.brain-map.org/grid_data/download/73424317?include=energy
	Tpst1	1.122	http://api.brain-map.org/grid_data/download/69080019?include=energy
	A430086B14Rik*	1.122	http://api.brain-map.org/grid_data/download/73949671?include=energy
	LOC433707	1.122	http://api.brain-map.org/grid_data/download/70786713?include=energy
	Wrb	1.121	http://api.brain-map.org/grid_data/download/1117?include=energy
	Fam82a1	1.121	http://api.brain-map.org/grid_data/download/69236652?include=energy
	Heatr8	1.121	http://api.brain-map.org/grid_data/download/70299899?include=energy
	Pla2g16	1.121	http://api.brain-map.org/grid_data/download/112650769?include=energy
	2210020M01Rik	1.121	http://api.brain-map.org/grid_data/download/77790736?include=energy
	Cenpw	1.121	http://api.brain-map.org/grid_data/download/69202872?include=energy
	Aloxe3	1.121	http://api.brain-map.org/grid_data/download/74579455?include=energy
	Zdhhc12	1.12	http://api.brain-map.org/grid_data/download/532759?include=energy
	Ppm1n	1.12	http://api.brain-map.org/grid_data/download/71574600?include=energy
	4930545L08Rik	1.12	http://api.brain-map.org/grid_data/download/70218318?include=energy
	Ugt3a1	1.12	http://api.brain-map.org/grid_data/download/70593126?include=energy
	Gucy2g	1.12	http://api.brain-map.org/grid_data/download/74277641?include=energy
	Nrn1l	1.12	http://api.brain-map.org/grid_data/download/71764407?include=energy
	Slc25a41	1.12	http://api.brain-map.org/grid_data/download/72182965?include=energy
	Ugt1a5	1.12	http://api.brain-map.org/grid_data/download/70302902?include=energy
	Tmem53	1.12	http://api.brain-map.org/grid_data/download/68341824?include=energy
	TC1410973	1.12	http://api.brain-map.org/grid_data/download/73512191?include=energy
	Agr3	1.12	http://api.brain-map.org/grid_data/download/74822939?include=energy
	Rit2	1.12	http://api.brain-map.org/grid_data/download/70429399?include=energy
	Mep1b	1.119	http://api.brain-map.org/grid_data/download/69752179?include=energy
	Gfra4	1.119	http://api.brain-map.org/grid_data/download/74359748?include=energy
	Tas2r144	1.119	http://api.brain-map.org/grid_data/download/71670733?include=energy
	Coq7	1.119	http://api.brain-map.org/grid_data/download/68546248?include=energy
	1600022D10Rik	1.119	http://api.brain-map.org/grid_data/download/71570753?include=energy
	Ttc16	1.119	http://api.brain-map.org/grid_data/download/70192117?include=energy
	Ncr1	1.118	http://api.brain-map.org/grid_data/download/71234534?include=energy
	Rptn	1.118	http://api.brain-map.org/grid_data/download/74635382?include=energy
	4930553J12Rik	1.118	http://api.brain-map.org/grid_data/download/74579416?include=energy
	Rtkn	1.118	http://api.brain-map.org/grid_data/download/80471950?include=energy
	LOC433434	1.118	http://api.brain-map.org/grid_data/download/70723241?include=energy
	Gm15688	1.118	http://api.brain-map.org/grid_data/download/70786634?include=energy
	Dopey1	1.118	http://api.brain-map.org/grid_data/download/73949532?include=energy
	Cftr	1.118	http://api.brain-map.org/grid_data/download/69548870?include=energy
	Olfr1019	1.118	http://api.brain-map.org/grid_data/download/74720549?include=energy
	4930564C03Rik	1.118	http://api.brain-map.org/grid_data/download/70218402?include=energy
	Plac8l1	1.117	http://api.brain-map.org/grid_data/download/71919285?include=energy
	Paip2b	1.117	http://api.brain-map.org/grid_data/download/71612166?include=energy
	Slc4a9	1.117	http://api.brain-map.org/grid_data/download/71808624?include=energy
	Slc22a26	1.117	http://api.brain-map.org/grid_data/download/69015691?include=energy
	Sox21	1.117	http://api.brain-map.org/grid_data/download/73496995?include=energy
	Cntn4	1.117	http://api.brain-map.org/grid_data/download/73992718?include=energy
	Olfr700	1.117	http://api.brain-map.org/grid_data/download/73653488?include=energy
	LOC433411	1.117	http://api.brain-map.org/grid_data/download/74578359?include=energy
	Zfp800	1.117	http://api.brain-map.org/grid_data/download/71495167?include=energy
	Gtpbp3	1.117	http://api.brain-map.org/grid_data/download/71529881?include=energy
	AI836003	1.117	http://api.brain-map.org/grid_data/download/71250313?include=energy
	Abca9	1.117	http://api.brain-map.org/grid_data/download/78534532?include=energy
	Elovl1	1.117	http://api.brain-map.org/grid_data/download/74882527?include=energy
	9030404E10Rik	1.117	http://api.brain-map.org/grid_data/download/70305138?include=energy
	2410076I21Rik	1.116	http://api.brain-map.org/grid_data/download/74635556?include=energy
	Alas1	1.116	http://api.brain-map.org/grid_data/download/199198?include=energy
	1700024P16Rik	1.116	http://api.brain-map.org/grid_data/download/74581199?include=energy
	Mab21l1	1.116	http://api.brain-map.org/grid_data/download/76098357?include=energy
	Dennd1b	1.116	http://api.brain-map.org/grid_data/download/69529113?include=energy
	Mark4	1.116	http://api.brain-map.org/grid_data/download/71764553?include=energy
	2410066E13Rik	1.116	http://api.brain-map.org/grid_data/download/71587888?include=energy
	Daam2	1.116	http://api.brain-map.org/grid_data/download/74511880?include=energy
	4930441O14Rik	1.116	http://api.brain-map.org/grid_data/download/69407983?include=energy
	Secisbp2l	1.116	http://api.brain-map.org/grid_data/download/70203615?include=energy
	Glra2	1.115	http://api.brain-map.org/grid_data/download/73636121?include=energy
	Endod1	1.115	http://api.brain-map.org/grid_data/download/71015195?include=energy
	Olfr1288	1.115	http://api.brain-map.org/grid_data/download/74720687?include=energy
	Kif11	1.115	http://api.brain-map.org/grid_data/download/74509588?include=energy
	Fam176b	1.115	http://api.brain-map.org/grid_data/download/71724473?include=energy
	Antxr1	1.115	http://api.brain-map.org/grid_data/download/70230945?include=energy
	Gamt	1.115	http://api.brain-map.org/grid_data/download/69262341?include=energy
	Prrg2	1.115	http://api.brain-map.org/grid_data/download/276063?include=energy
	Pcsk1n	1.115	http://api.brain-map.org/grid_data/download/777?include=energy
	6430710M23Rik	1.115	http://api.brain-map.org/grid_data/download/100145390?include=energy
	B130016D09Rik	1.115	http://api.brain-map.org/grid_data/download/70784558?include=energy
	Prame	1.114	http://api.brain-map.org/grid_data/download/71891880?include=energy
	Stard10	1.114	http://api.brain-map.org/grid_data/download/72002106?include=energy
	Kremen2	1.114	http://api.brain-map.org/grid_data/download/69735915?include=energy
	E130003G02Rik	1.114	http://api.brain-map.org/grid_data/download/74514001?include=energy
	Thsd7a	1.114	http://api.brain-map.org/grid_data/download/71924155?include=energy
	Arpm1	1.114	http://api.brain-map.org/grid_data/download/74822578?include=energy
	Nek3	1.114	http://api.brain-map.org/grid_data/download/71763498?include=energy
	Sema3b	1.114	http://api.brain-map.org/grid_data/download/79544848?include=energy
	Snx16	1.114	http://api.brain-map.org/grid_data/download/671228?include=energy
	Tmem22	1.114	http://api.brain-map.org/grid_data/download/74511956?include=energy
	Mm.94153	1.114	http://api.brain-map.org/grid_data/download/71210484?include=energy
	Ubr4	1.113	http://api.brain-map.org/grid_data/download/71232607?include=energy
	Sgk1	1.113	http://api.brain-map.org/grid_data/download/79903782?include=energy
	Pgpep1l	1.113	http://api.brain-map.org/grid_data/download/71919020?include=energy
	Ttc18	1.113	http://api.brain-map.org/grid_data/download/70302854?include=energy
	Plk1s1	1.113	http://api.brain-map.org/grid_data/download/70295882?include=energy
	4931419H13Rik	1.113	http://api.brain-map.org/grid_data/download/71892035?include=energy
	Accn4	1.113	http://api.brain-map.org/grid_data/download/71924089?include=energy
	F830218M08Rik*	1.112	http://api.brain-map.org/grid_data/download/73731460?include=energy
	Nsmaf	1.112	http://api.brain-map.org/grid_data/download/71234677?include=energy
	Mm.35159	1.112	http://api.brain-map.org/grid_data/download/71161135?include=energy
	Bves	1.112	http://api.brain-map.org/grid_data/download/74511935?include=energy
	Ret	1.112	http://api.brain-map.org/grid_data/download/81657693?include=energy
	Gm6420	1.112	http://api.brain-map.org/grid_data/download/73716644?include=energy
	Arhgef15	1.112	http://api.brain-map.org/grid_data/download/71281517?include=energy
	Parvb	1.111	http://api.brain-map.org/grid_data/download/77332713?include=energy
	Cables2	1.111	http://api.brain-map.org/grid_data/download/72339555?include=energy
	Crisp4	1.111	http://api.brain-map.org/grid_data/download/71892418?include=energy
	H2-Ea-ps	1.111	http://api.brain-map.org/grid_data/download/71764812?include=energy
	Ube2e1	1.111	http://api.brain-map.org/grid_data/download/71763628?include=energy
	Nfe2l3	1.111	http://api.brain-map.org/grid_data/download/68910962?include=energy
	Ighg3	1.111	http://api.brain-map.org/grid_data/download/71569356?include=energy
	Speer7-ps1	1.111	http://api.brain-map.org/grid_data/download/75197785?include=energy
	A830019P07Rik	1.11	http://api.brain-map.org/grid_data/download/69449032?include=energy
	Hdac11	1.11	http://api.brain-map.org/grid_data/download/69080509?include=energy
	Fnbp1	1.11	http://api.brain-map.org/grid_data/download/73906077?include=energy
	Apbb2	1.11	http://api.brain-map.org/grid_data/download/72128788?include=energy
	mCG145435	1.11	http://api.brain-map.org/grid_data/download/71212174?include=energy
	Dcaf5	1.11	http://api.brain-map.org/grid_data/download/71161519?include=energy
	Coro2a	1.11	http://api.brain-map.org/grid_data/download/71496324?include=energy
	A330008L17Rik	1.11	http://api.brain-map.org/grid_data/download/71494660?include=energy
	Phf11	1.11	http://api.brain-map.org/grid_data/download/71892137?include=energy
	Ppp1r32	1.11	http://api.brain-map.org/grid_data/download/69442404?include=energy
	LOC277860	1.11	http://api.brain-map.org/grid_data/download/74581425?include=energy
	Agxt2l2	1.11	http://api.brain-map.org/grid_data/download/70543028?include=energy
	Gfra1	1.109	http://api.brain-map.org/grid_data/download/71064217?include=energy
	Cdkl3	1.109	http://api.brain-map.org/grid_data/download/71161006?include=energy
	Tm7sf3	1.109	http://api.brain-map.org/grid_data/download/1543?include=energy
	Jub	1.109	http://api.brain-map.org/grid_data/download/323182?include=energy
	BC030476	1.109	http://api.brain-map.org/grid_data/download/68162208?include=energy
	1500035N22Rik	1.109	http://api.brain-map.org/grid_data/download/74357785?include=energy
	Prl7a2	1.109	http://api.brain-map.org/grid_data/download/74581235?include=energy
	Unc5b	1.108	http://api.brain-map.org/grid_data/download/74274687?include=energy
	Apoh	1.108	http://api.brain-map.org/grid_data/download/671239?include=energy
	4930432M17Rik	1.108	http://api.brain-map.org/grid_data/download/73906539?include=energy
	Mia2	1.108	http://api.brain-map.org/grid_data/download/70300336?include=energy
	Sik3	1.108	http://api.brain-map.org/grid_data/download/74881867?include=energy
	A730069N07Rik	1.108	http://api.brain-map.org/grid_data/download/69448996?include=energy
	A130014H13Rik	1.108	http://api.brain-map.org/grid_data/download/75041574?include=energy
	Edn1	1.108	http://api.brain-map.org/grid_data/download/71763759?include=energy
	4921513H07Rik	1.108	http://api.brain-map.org/grid_data/download/74579944?include=energy
	Spint3	1.108	http://api.brain-map.org/grid_data/download/73927784?include=energy
	Pqbp1	1.108	http://api.brain-map.org/grid_data/download/1520?include=energy
	D230025D16Rik	1.108	http://api.brain-map.org/grid_data/download/68269300?include=energy
	Cxcl1	1.108	http://api.brain-map.org/grid_data/download/75233725?include=energy
	9330132A10Rik	1.108	http://api.brain-map.org/grid_data/download/71493867?include=energy
	Zfp959	1.107	http://api.brain-map.org/grid_data/download/71724828?include=energy
	A430084P05Rik	1.107	http://api.brain-map.org/grid_data/download/70595835?include=energy
	LOC435576	1.107	http://api.brain-map.org/grid_data/download/70725658?include=energy
	Zfp458	1.107	http://api.brain-map.org/grid_data/download/76081042?include=energy
	Cyp4a10	1.107	http://api.brain-map.org/grid_data/download/71627752?include=energy
	Fan1	1.107	http://api.brain-map.org/grid_data/download/72182971?include=energy
	Edil3	1.107	http://api.brain-map.org/grid_data/download/76003522?include=energy
	Smtn	1.107	http://api.brain-map.org/grid_data/download/74819233?include=energy
	Nacc2	1.107	http://api.brain-map.org/grid_data/download/70743871?include=energy
	Sspn	1.106	http://api.brain-map.org/grid_data/download/671249?include=energy
	Anxa2	1.106	http://api.brain-map.org/grid_data/download/70928384?include=energy
	Tdrd7	1.106	http://api.brain-map.org/grid_data/download/77800951?include=energy
	Kif13a	1.106	http://api.brain-map.org/grid_data/download/70295410?include=energy
	LOC434427	1.106	http://api.brain-map.org/grid_data/download/71022322?include=energy
	Ube2j1	1.106	http://api.brain-map.org/grid_data/download/68666720?include=energy
	Clic4	1.106	http://api.brain-map.org/grid_data/download/73769125?include=energy
	Dtnb	1.106	http://api.brain-map.org/grid_data/download/72716?include=energy
	Obsl1	1.106	http://api.brain-map.org/grid_data/download/71495849?include=energy
	Fstl1	1.105	http://api.brain-map.org/grid_data/download/71016596?include=energy
	D830047O19Rik*	1.105	http://api.brain-map.org/grid_data/download/74076066?include=energy
	4930414F18Rik	1.105	http://api.brain-map.org/grid_data/download/71891653?include=energy
	Gm1582	1.105	http://api.brain-map.org/grid_data/download/70298417?include=energy
	Mbp	1.105	http://api.brain-map.org/grid_data/download/112202838?include=energy
	Cubn	1.105	http://api.brain-map.org/grid_data/download/75041430?include=energy
	Spock2	1.105	http://api.brain-map.org/grid_data/download/70812774?include=energy
	Pramel4	1.105	http://api.brain-map.org/grid_data/download/70300899?include=energy
	Nol12	1.105	http://api.brain-map.org/grid_data/download/71616350?include=energy
	Prps1l3	1.105	http://api.brain-map.org/grid_data/download/70795811?include=energy
	Olfr1356	1.105	http://api.brain-map.org/grid_data/download/74735056?include=energy
	Olfr609	1.104	http://api.brain-map.org/grid_data/download/73653458?include=energy
	Shc3	1.104	http://api.brain-map.org/grid_data/download/69873732?include=energy
	9430008C03Rik	1.104	http://api.brain-map.org/grid_data/download/69446887?include=energy
	Kcnq1ot1	1.104	http://api.brain-map.org/grid_data/download/71152252?include=energy
	Cdr2	1.104	http://api.brain-map.org/grid_data/download/73992716?include=energy
	Fam110b	1.104	http://api.brain-map.org/grid_data/download/70523673?include=energy
	Lyrm4	1.104	http://api.brain-map.org/grid_data/download/69169947?include=energy
	Arrdc5	1.103	http://api.brain-map.org/grid_data/download/74581343?include=energy
	Olfr30	1.103	http://api.brain-map.org/grid_data/download/74720952?include=energy
	Rpl24	1.103	http://api.brain-map.org/grid_data/download/69262115?include=energy
	Zfp956	1.103	http://api.brain-map.org/grid_data/download/70230873?include=energy
	Ppp4r4	1.103	http://api.brain-map.org/grid_data/download/71249744?include=energy
	Cthrc1	1.103	http://api.brain-map.org/grid_data/download/72472772?include=energy
	Dkk2	1.103	http://api.brain-map.org/grid_data/download/77464854?include=energy
	Otor	1.103	http://api.brain-map.org/grid_data/download/71668988?include=energy
	Nid2	1.103	http://api.brain-map.org/grid_data/download/69837532?include=energy
	Micalcl	1.103	http://api.brain-map.org/grid_data/download/68410566?include=energy
	2700081L22Rik	1.103	http://api.brain-map.org/grid_data/download/74635701?include=energy
	Txnip	1.103	http://api.brain-map.org/grid_data/download/1084?include=energy
	Clec4e	1.103	http://api.brain-map.org/grid_data/download/67979047?include=energy
	LOC433878	1.102	http://api.brain-map.org/grid_data/download/70787044?include=energy
	Fbxl13	1.102	http://api.brain-map.org/grid_data/download/71764830?include=energy
	Gm7120	1.102	http://api.brain-map.org/grid_data/download/70918964?include=energy
	D830046C22Rik	1.102	http://api.brain-map.org/grid_data/download/71021167?include=energy
	Cib2	1.102	http://api.brain-map.org/grid_data/download/71836803?include=energy
	Mn1	1.102	http://api.brain-map.org/grid_data/download/70787119?include=energy
	Ttc23l	1.102	http://api.brain-map.org/grid_data/download/71891605?include=energy
	Fank1	1.101	http://api.brain-map.org/grid_data/download/68745239?include=energy
	Anxa1	1.101	http://api.brain-map.org/grid_data/download/70813897?include=energy
	Tmem41a	1.101	http://api.brain-map.org/grid_data/download/70743869?include=energy
	A530086A05Rik*	1.101	http://api.brain-map.org/grid_data/download/73949734?include=energy
	Tnni1	1.101	http://api.brain-map.org/grid_data/download/75774109?include=energy
	Mm.372079	1.1	http://api.brain-map.org/grid_data/download/71210043?include=energy
	D830028D21Rik*	1.1	http://api.brain-map.org/grid_data/download/73834457?include=energy
	Fbln7	1.1	http://api.brain-map.org/grid_data/download/73929875?include=energy
	Col6a4	1.1	http://api.brain-map.org/grid_data/download/72081722?include=energy
	mCG147019	1.1	http://api.brain-map.org/grid_data/download/71212500?include=energy
	Atp1b3	1.1	http://api.brain-map.org/grid_data/download/69526952?include=energy
	L3mbtl4	1.1	http://api.brain-map.org/grid_data/download/72472779?include=energy
	Wrn	1.1	http://api.brain-map.org/grid_data/download/70195024?include=energy
	G730044K14Rik*	1.1	http://api.brain-map.org/grid_data/download/73716770?include=energy
	Kif9	1.1	http://api.brain-map.org/grid_data/download/69735819?include=energy
	Cd63	1.1	http://api.brain-map.org/grid_data/download/73992715?include=energy
	Gm11346	1.1	http://api.brain-map.org/grid_data/download/74580823?include=energy
	9630005C17Rik	1.1	http://api.brain-map.org/grid_data/download/71161036?include=energy
	LOC435226	1.099	http://api.brain-map.org/grid_data/download/70725634?include=energy
	Shc1	1.099	http://api.brain-map.org/grid_data/download/74431597?include=energy
	Adamts4	1.099	http://api.brain-map.org/grid_data/download/71836845?include=energy
	Cryba1	1.099	http://api.brain-map.org/grid_data/download/69608076?include=energy
	Fmnl3	1.099	http://api.brain-map.org/grid_data/download/69236640?include=energy
	D630036G22Rik	1.099	http://api.brain-map.org/grid_data/download/73834445?include=energy
	Spp1	1.099	http://api.brain-map.org/grid_data/download/70436740?include=energy
	Pbld1	1.099	http://api.brain-map.org/grid_data/download/71627844?include=energy
	Gm5067	1.099	http://api.brain-map.org/grid_data/download/70595805?include=energy
	Lif	1.099	http://api.brain-map.org/grid_data/download/69736124?include=energy
	Dbi	1.099	http://api.brain-map.org/grid_data/download/71836880?include=energy
	Ifna11	1.099	http://api.brain-map.org/grid_data/download/72283617?include=energy
	F5	1.099	http://api.brain-map.org/grid_data/download/73992763?include=energy
	Bok	1.099	http://api.brain-map.org/grid_data/download/71064032?include=energy
	Vmn1r123	1.099	http://api.brain-map.org/grid_data/download/73617642?include=energy
	Gip	1.098	http://api.brain-map.org/grid_data/download/71991684?include=energy
	Odf3b	1.098	http://api.brain-map.org/grid_data/download/73606588?include=energy
	Hepacam	1.098	http://api.brain-map.org/grid_data/download/35?include=energy
	Tsr2	1.098	http://api.brain-map.org/grid_data/download/69113632?include=energy
	Gpr1	1.098	http://api.brain-map.org/grid_data/download/68744743?include=energy
	Wdr65	1.098	http://api.brain-map.org/grid_data/download/70200866?include=energy
	Mcm2	1.098	http://api.brain-map.org/grid_data/download/69752125?include=energy
	Pkm	1.098	http://api.brain-map.org/grid_data/download/68269268?include=energy
	4921524J17Rik	1.097	http://api.brain-map.org/grid_data/download/68667168?include=energy
	Cd9	1.097	http://api.brain-map.org/grid_data/download/73520971?include=energy
	Gipr	1.097	http://api.brain-map.org/grid_data/download/71307352?include=energy
	Klhdc8a	1.097	http://api.brain-map.org/grid_data/download/71610854?include=energy
	Adarb2	1.097	http://api.brain-map.org/grid_data/download/73925721?include=energy
	Rgs8	1.097	http://api.brain-map.org/grid_data/download/71020445?include=energy
	Plcl1	1.097	http://api.brain-map.org/grid_data/download/75081396?include=energy
	Rcan2	1.097	http://api.brain-map.org/grid_data/download/71064278?include=energy
	Sgk3	1.097	http://api.brain-map.org/grid_data/download/75650862?include=energy
	Rbmy1a1	1.096	http://api.brain-map.org/grid_data/download/74749179?include=energy
	Hemk1	1.096	http://api.brain-map.org/grid_data/download/564757?include=energy
	Cox7b	1.096	http://api.brain-map.org/grid_data/download/67870085?include=energy
	Osbpl9	1.096	http://api.brain-map.org/grid_data/download/77371759?include=energy
	Nacad	1.096	http://api.brain-map.org/grid_data/download/70565867?include=energy
	LOC329248	1.096	http://api.brain-map.org/grid_data/download/70595865?include=energy
	Gm12692	1.096	http://api.brain-map.org/grid_data/download/74736147?include=energy
	D830030K20Rik	1.096	http://api.brain-map.org/grid_data/download/73930807?include=energy
	Ppp3r1	1.096	http://api.brain-map.org/grid_data/download/32386?include=energy
	Moxd2	1.096	http://api.brain-map.org/grid_data/download/70565470?include=energy
	Olfr958	1.096	http://api.brain-map.org/grid_data/download/74277397?include=energy
	Gm6878	1.096	http://api.brain-map.org/grid_data/download/73927643?include=energy
	Ereg	1.096	http://api.brain-map.org/grid_data/download/177149?include=energy
	Atp5f1	1.096	http://api.brain-map.org/grid_data/download/69113524?include=energy
	Immt	1.096	http://api.brain-map.org/grid_data/download/69735449?include=energy
	Rora	1.096	http://api.brain-map.org/grid_data/download/2537?include=energy
	4930463O16Rik	1.096	http://api.brain-map.org/grid_data/download/71891701?include=energy
	Rap1gap	1.096	http://api.brain-map.org/grid_data/download/68798974?include=energy
	Crygc	1.096	http://api.brain-map.org/grid_data/download/69608088?include=energy
	Arfgap2	1.096	http://api.brain-map.org/grid_data/download/512773?include=energy
	Map4k2	1.095	http://api.brain-map.org/grid_data/download/69752035?include=energy
	LOC433379	1.095	http://api.brain-map.org/grid_data/download/74562504?include=energy
	Mm.331983	1.095	http://api.brain-map.org/grid_data/download/73635445?include=energy
	E030002O03Rik	1.095	http://api.brain-map.org/grid_data/download/68798163?include=energy
	Sgk2	1.095	http://api.brain-map.org/grid_data/download/69170312?include=energy
	Rps12	1.095	http://api.brain-map.org/grid_data/download/70928395?include=energy
	Mmp8	1.095	http://api.brain-map.org/grid_data/download/68920827?include=energy
	Flt3	1.095	http://api.brain-map.org/grid_data/download/71232693?include=energy
	Gm11292	1.095	http://api.brain-map.org/grid_data/download/70565873?include=energy
	Krt18	1.095	http://api.brain-map.org/grid_data/download/69735939?include=energy
	Drd5	1.095	http://api.brain-map.org/grid_data/download/81790710?include=energy
	Rab3c	1.095	http://api.brain-map.org/grid_data/download/73521805?include=energy
	Cd3eap	1.095	http://api.brain-map.org/grid_data/download/248561?include=energy
	Npas1	1.095	http://api.brain-map.org/grid_data/download/74821618?include=energy
	Pmvk	1.095	http://api.brain-map.org/grid_data/download/68522491?include=energy
	Nanos3	1.095	http://api.brain-map.org/grid_data/download/70300517?include=energy
	Olfr1270	1.094	http://api.brain-map.org/grid_data/download/73635562?include=energy
	Lsm5	1.094	http://api.brain-map.org/grid_data/download/69117164?include=energy
	Eif2c4	1.094	http://api.brain-map.org/grid_data/download/75931524?include=energy
	LOC436099	1.094	http://api.brain-map.org/grid_data/download/73512350?include=energy
	Trim30b	1.094	http://api.brain-map.org/grid_data/download/69448692?include=energy
	C030006K11Rik	1.094	http://api.brain-map.org/grid_data/download/71612222?include=energy
	BC016423	1.094	http://api.brain-map.org/grid_data/download/73906239?include=energy
	Atp7a	1.094	http://api.brain-map.org/grid_data/download/69526982?include=energy
	Fbxo3	1.094	http://api.brain-map.org/grid_data/download/69103916?include=energy
	Pabpc4l	1.094	http://api.brain-map.org/grid_data/download/70566316?include=energy
	Mm.343429	1.094	http://api.brain-map.org/grid_data/download/71161060?include=energy
	Cyp2s1	1.094	http://api.brain-map.org/grid_data/download/74821670?include=energy
	Fcgr2b	1.094	http://api.brain-map.org/grid_data/download/119698?include=energy
	1600020E01Rik	1.093	http://api.brain-map.org/grid_data/download/74581289?include=energy
	Apeh	1.093	http://api.brain-map.org/grid_data/download/68498854?include=energy
	Hnrnpd	1.093	http://api.brain-map.org/grid_data/download/68301939?include=energy
	Gm410	1.093	http://api.brain-map.org/grid_data/download/70298136?include=energy
	Wdr64	1.093	http://api.brain-map.org/grid_data/download/71891802?include=energy
	Utp14b	1.093	http://api.brain-map.org/grid_data/download/71924249?include=energy
	Rad9b	1.093	http://api.brain-map.org/grid_data/download/68795450?include=energy
	Dnajc12	1.093	http://api.brain-map.org/grid_data/download/73718054?include=energy
	Zfand1	1.093	http://api.brain-map.org/grid_data/download/70474905?include=energy
	LOC432858	1.093	http://api.brain-map.org/grid_data/download/71764824?include=energy
	Cyth4	1.093	http://api.brain-map.org/grid_data/download/69549626?include=energy
	Cdk18	1.093	http://api.brain-map.org/grid_data/download/69782879?include=energy
	Slco2a1	1.093	http://api.brain-map.org/grid_data/download/69169917?include=energy
	Gga1	1.092	http://api.brain-map.org/grid_data/download/532690?include=energy
	Olfr686	1.092	http://api.brain-map.org/grid_data/download/74734854?include=energy
	Adh1	1.092	http://api.brain-map.org/grid_data/download/68341519?include=energy
	Gabrr1	1.092	http://api.brain-map.org/grid_data/download/75551470?include=energy
	Ngly1	1.092	http://api.brain-map.org/grid_data/download/68151451?include=energy
	Tac1	1.092	http://api.brain-map.org/grid_data/download/1038?include=energy
	Kif5b	1.092	http://api.brain-map.org/grid_data/download/2353?include=energy
	Mak	1.092	http://api.brain-map.org/grid_data/download/75831733?include=energy
	Sult4a1	1.092	http://api.brain-map.org/grid_data/download/69113650?include=energy
	Asz1	1.092	http://api.brain-map.org/grid_data/download/70430830?include=energy
	Evl	1.092	http://api.brain-map.org/grid_data/download/69838381?include=energy
	Gnb5	1.092	http://api.brain-map.org/grid_data/download/1456?include=energy
	Trnp1	1.092	http://api.brain-map.org/grid_data/download/72080175?include=energy
	I0C0021L08Rik*	1.091	http://api.brain-map.org/grid_data/download/73716722?include=energy
	Zbbx	1.091	http://api.brain-map.org/grid_data/download/69529155?include=energy
	B3galtl	1.091	http://api.brain-map.org/grid_data/download/69672904?include=energy
	Tulp4	1.091	http://api.brain-map.org/grid_data/download/2699?include=energy
	Olfr656	1.091	http://api.brain-map.org/grid_data/download/74734806?include=energy
	Pigp	1.091	http://api.brain-map.org/grid_data/download/2165?include=energy
	Rrp8	1.091	http://api.brain-map.org/grid_data/download/532671?include=energy
	Cd69	1.091	http://api.brain-map.org/grid_data/download/74821820?include=energy
	A330041K01	1.091	http://api.brain-map.org/grid_data/download/71161147?include=energy
	Npc2	1.091	http://api.brain-map.org/grid_data/download/75774115?include=energy
	Rab31	1.091	http://api.brain-map.org/grid_data/download/79544800?include=energy
	Rnd1	1.091	http://api.brain-map.org/grid_data/download/69113620?include=energy
	Gm1323	1.09	http://api.brain-map.org/grid_data/download/70608358?include=energy
	Qk	1.09	http://api.brain-map.org/grid_data/download/68797858?include=energy
	Spsb2	1.09	http://api.brain-map.org/grid_data/download/68269058?include=energy
	Hhip	1.09	http://api.brain-map.org/grid_data/download/71358556?include=energy
	7420422B15Rik*	1.09	http://api.brain-map.org/grid_data/download/73906119?include=energy
	Kazn	1.09	http://api.brain-map.org/grid_data/download/72007937?include=energy
	E030019B06Rik	1.09	http://api.brain-map.org/grid_data/download/74510170?include=energy
	Ephb2	1.09	http://api.brain-map.org/grid_data/download/69672096?include=energy
	Rhog	1.09	http://api.brain-map.org/grid_data/download/68745114?include=energy
	Krtap7-1	1.09	http://api.brain-map.org/grid_data/download/74359640?include=energy
	Pcdhb4	1.09	http://api.brain-map.org/grid_data/download/69837413?include=energy
	1700108M19Rik	1.09	http://api.brain-map.org/grid_data/download/71920225?include=energy
	Ppig	1.089	http://api.brain-map.org/grid_data/download/73512516?include=energy
	5730420D15Rik	1.089	http://api.brain-map.org/grid_data/download/74580811?include=energy
	Ankrd34c	1.089	http://api.brain-map.org/grid_data/download/72472747?include=energy
	Eppk1	1.089	http://api.brain-map.org/grid_data/download/69672108?include=energy
	Fam98c	1.089	http://api.brain-map.org/grid_data/download/68410614?include=energy
	Kl	1.089	http://api.brain-map.org/grid_data/download/72119590?include=energy
	Ppp2r1a	1.089	http://api.brain-map.org/grid_data/download/68667946?include=energy
	Pdxk	1.089	http://api.brain-map.org/grid_data/download/788?include=energy
	Gm5485	1.089	http://api.brain-map.org/grid_data/download/74736342?include=energy
	Mm.347488	1.089	http://api.brain-map.org/grid_data/download/71161072?include=energy
	Nudt1	1.089	http://api.brain-map.org/grid_data/download/68410488?include=energy
	Trabd	1.088	http://api.brain-map.org/grid_data/download/71616334?include=energy
	Fkbp9	1.088	http://api.brain-map.org/grid_data/download/68562926?include=energy
	Lrrc46	1.088	http://api.brain-map.org/grid_data/download/76135594?include=energy
	Mm.125817	1.088	http://api.brain-map.org/grid_data/download/74509586?include=energy
	Zic3	1.088	http://api.brain-map.org/grid_data/download/69817133?include=energy
	Mm.121392	1.088	http://api.brain-map.org/grid_data/download/71147998?include=energy
	Trp63	1.088	http://api.brain-map.org/grid_data/download/69290692?include=energy
	Gm1399	1.088	http://api.brain-map.org/grid_data/download/71924184?include=energy
	Cphx	1.087	http://api.brain-map.org/grid_data/download/70919800?include=energy
	Irg1	1.087	http://api.brain-map.org/grid_data/download/69735526?include=energy
	Pptc7	1.087	http://api.brain-map.org/grid_data/download/74881503?include=energy
	Tgfbr3	1.087	http://api.brain-map.org/grid_data/download/72004415?include=energy
	Ripply2	1.087	http://api.brain-map.org/grid_data/download/72076557?include=energy
	Trnau1ap	1.087	http://api.brain-map.org/grid_data/download/71211665?include=energy
	Mageb18	1.087	http://api.brain-map.org/grid_data/download/70231194?include=energy
	Ube2t	1.087	http://api.brain-map.org/grid_data/download/276069?include=energy
	Slc36a2	1.087	http://api.brain-map.org/grid_data/download/1069?include=energy
	Neil3	1.087	http://api.brain-map.org/grid_data/download/74658247?include=energy
	Olfr1112	1.087	http://api.brain-map.org/grid_data/download/74720609?include=energy
	Spats2	1.087	http://api.brain-map.org/grid_data/download/68080693?include=energy
	E330010G22Rik*	1.087	http://api.brain-map.org/grid_data/download/73906436?include=energy
	Gm6034	1.087	http://api.brain-map.org/grid_data/download/74743327?include=energy
	Kitl	1.086	http://api.brain-map.org/grid_data/download/616?include=energy
	Myo15	1.086	http://api.brain-map.org/grid_data/download/74059212?include=energy
	Fam3b	1.086	http://api.brain-map.org/grid_data/download/74580865?include=energy
	Arhgap23	1.086	http://api.brain-map.org/grid_data/download/74431685?include=energy
	Gm428	1.086	http://api.brain-map.org/grid_data/download/72471839?include=energy
	Slc25a1	1.086	http://api.brain-map.org/grid_data/download/2587?include=energy
	Nova1	1.086	http://api.brain-map.org/grid_data/download/73931640?include=energy
	Slc39a14	1.086	http://api.brain-map.org/grid_data/download/1846?include=energy
	Grem2	1.086	http://api.brain-map.org/grid_data/download/73992910?include=energy
	Dnajc1	1.086	http://api.brain-map.org/grid_data/download/71496453?include=energy
	Trim50	1.086	http://api.brain-map.org/grid_data/download/74056155?include=energy
	Gm5065	1.086	http://api.brain-map.org/grid_data/download/74736099?include=energy
	4930568M16Rik*	1.086	http://api.brain-map.org/grid_data/download/73906485?include=energy
	Bbs10	1.086	http://api.brain-map.org/grid_data/download/100144865?include=energy
	Calcb	1.086	http://api.brain-map.org/grid_data/download/72338699?include=energy
	Tshz2	1.086	http://api.brain-map.org/grid_data/download/72129294?include=energy
	Ndufs1	1.086	http://api.brain-map.org/grid_data/download/2421?include=energy
	Scn2b	1.086	http://api.brain-map.org/grid_data/download/73573157?include=energy
	Serpinf1	1.086	http://api.brain-map.org/grid_data/download/2559?include=energy
	Scml2	1.086	http://api.brain-map.org/grid_data/download/73992917?include=energy
	Smc4	1.086	http://api.brain-map.org/grid_data/download/69816900?include=energy
	4930555F03Rik	1.085	http://api.brain-map.org/grid_data/download/71891892?include=energy
	Enpp6	1.085	http://api.brain-map.org/grid_data/download/74882555?include=energy
	Commd6	1.085	http://api.brain-map.org/grid_data/download/74580978?include=energy
	Nr3c1	1.085	http://api.brain-map.org/grid_data/download/727?include=energy
	Vamp5	1.085	http://api.brain-map.org/grid_data/download/70194898?include=energy
	Cdkl1	1.085	http://api.brain-map.org/grid_data/download/69540701?include=energy
	Sox10	1.085	http://api.brain-map.org/grid_data/download/79556652?include=energy
	Gm4791	1.085	http://api.brain-map.org/grid_data/download/70565458?include=energy
	Ces2f	1.085	http://api.brain-map.org/grid_data/download/70218697?include=energy
	Lmnb1	1.085	http://api.brain-map.org/grid_data/download/69736142?include=energy
	Lingo3	1.085	http://api.brain-map.org/grid_data/download/100143455?include=energy
	LOC433479	1.085	http://api.brain-map.org/grid_data/download/71832812?include=energy
	Efs	1.084	http://api.brain-map.org/grid_data/download/71664143?include=energy
	Tgds	1.084	http://api.brain-map.org/grid_data/download/77620499?include=energy
	Naglu	1.084	http://api.brain-map.org/grid_data/download/68861870?include=energy
	Twist2	1.084	http://api.brain-map.org/grid_data/download/74821628?include=energy
	Inpp5f	1.084	http://api.brain-map.org/grid_data/download/69133785?include=energy
	Flnb	1.084	http://api.brain-map.org/grid_data/download/69672480?include=energy
	Aox1	1.084	http://api.brain-map.org/grid_data/download/74425525?include=energy
	Cma1	1.084	http://api.brain-map.org/grid_data/download/81790714?include=energy
	Cxx1c	1.084	http://api.brain-map.org/grid_data/download/71764023?include=energy
	Kcnk2	1.084	http://api.brain-map.org/grid_data/download/75147764?include=energy
	Slc23a1	1.083	http://api.brain-map.org/grid_data/download/323828?include=energy
	Sh3pxd2b	1.083	http://api.brain-map.org/grid_data/download/71735074?include=energy
	Rnase13	1.083	http://api.brain-map.org/grid_data/download/73514905?include=energy
	Defb12	1.083	http://api.brain-map.org/grid_data/download/69626837?include=energy
	Bcap29	1.083	http://api.brain-map.org/grid_data/download/104826?include=energy
	Ush2a	1.083	http://api.brain-map.org/grid_data/download/71210944?include=energy
	Cd99l2	1.083	http://api.brain-map.org/grid_data/download/68637898?include=energy
	2810032G03Rik	1.083	http://api.brain-map.org/grid_data/download/71493075?include=energy
	mCG148246	1.083	http://api.brain-map.org/grid_data/download/71212632?include=energy
	LOC433649	1.083	http://api.brain-map.org/grid_data/download/71456126?include=energy
	Trappc4	1.083	http://api.brain-map.org/grid_data/download/71662899?include=energy
	S100a11	1.082	http://api.brain-map.org/grid_data/download/104600?include=energy
	Efcab8	1.082	http://api.brain-map.org/grid_data/download/71809319?include=energy
	Sly	1.082	http://api.brain-map.org/grid_data/download/69114180?include=energy
	Alas2	1.082	http://api.brain-map.org/grid_data/download/71723851?include=energy
	9430028L06Rik	1.082	http://api.brain-map.org/grid_data/download/71717154?include=energy
	Lrrc43	1.082	http://api.brain-map.org/grid_data/download/70299953?include=energy
	Nefh	1.082	http://api.brain-map.org/grid_data/download/74512048?include=energy
	Baiap3	1.082	http://api.brain-map.org/grid_data/download/75081206?include=energy
	Npb	1.082	http://api.brain-map.org/grid_data/download/74059213?include=energy
	Mocs3	1.082	http://api.brain-map.org/grid_data/download/74581361?include=energy
	Slc7a3	1.081	http://api.brain-map.org/grid_data/download/73817929?include=energy
	9430062P05Rik	1.081	http://api.brain-map.org/grid_data/download/71212117?include=energy
	Shd	1.081	http://api.brain-map.org/grid_data/download/72001882?include=energy
	Selenbp2	1.081	http://api.brain-map.org/grid_data/download/69261401?include=energy
	Rarres2	1.081	http://api.brain-map.org/grid_data/download/75077281?include=energy
	Pold4	1.081	http://api.brain-map.org/grid_data/download/71764195?include=energy
	Ccdc144b	1.081	http://api.brain-map.org/grid_data/download/69114803?include=energy
	Ssty1	1.081	http://api.brain-map.org/grid_data/download/69885774?include=energy
	F730205C23Rik*	1.08	http://api.brain-map.org/grid_data/download/73767199?include=energy
	Trpm2	1.08	http://api.brain-map.org/grid_data/download/69288417?include=energy
	Fam111a	1.08	http://api.brain-map.org/grid_data/download/69095976?include=energy
	Zmynd17	1.08	http://api.brain-map.org/grid_data/download/71833046?include=energy
	Cd81	1.08	http://api.brain-map.org/grid_data/download/226?include=energy
	Svs4	1.08	http://api.brain-map.org/grid_data/download/69887487?include=energy
	Mmel1	1.08	http://api.brain-map.org/grid_data/download/76135804?include=energy
	Ltb4r1	1.08	http://api.brain-map.org/grid_data/download/68744188?include=energy
	Ddhd1	1.08	http://api.brain-map.org/grid_data/download/69838392?include=energy
	Ybey	1.08	http://api.brain-map.org/grid_data/download/77454729?include=energy
	Vmn1r26	1.08	http://api.brain-map.org/grid_data/download/70785230?include=energy
	Fam75d3	1.08	http://api.brain-map.org/grid_data/download/70201253?include=energy
	Mapk3	1.079	http://api.brain-map.org/grid_data/download/32576?include=energy
	Olfr19	1.079	http://api.brain-map.org/grid_data/download/73653344?include=energy
	5031439G07Rik	1.079	http://api.brain-map.org/grid_data/download/76003377?include=energy
	Slc28a1	1.079	http://api.brain-map.org/grid_data/download/71213862?include=energy
	Ntsr2	1.079	http://api.brain-map.org/grid_data/download/81600566?include=energy
	Serpinb2	1.079	http://api.brain-map.org/grid_data/download/75084144?include=energy
	Nrtn	1.079	http://api.brain-map.org/grid_data/download/741?include=energy
	Ccdc105	1.079	http://api.brain-map.org/grid_data/download/69442434?include=energy
	Sesn2	1.079	http://api.brain-map.org/grid_data/download/386017?include=energy
	Nit2	1.079	http://api.brain-map.org/grid_data/download/68341818?include=energy
	Ap1s3	1.079	http://api.brain-map.org/grid_data/download/74581163?include=energy
	Gm1566	1.079	http://api.brain-map.org/grid_data/download/74578278?include=energy
	Stag2	1.079	http://api.brain-map.org/grid_data/download/72002105?include=energy
	Atp6v0b	1.079	http://api.brain-map.org/grid_data/download/293682?include=energy
	Perp	1.078	http://api.brain-map.org/grid_data/download/68795445?include=energy
	Gyltl1b	1.078	http://api.brain-map.org/grid_data/download/71529887?include=energy
	Efnb3	1.078	http://api.brain-map.org/grid_data/download/79556601?include=energy
	Cep63	1.078	http://api.brain-map.org/grid_data/download/68797786?include=energy
	Inpp5a	1.078	http://api.brain-map.org/grid_data/download/73994713?include=energy
	Smarcd3	1.078	http://api.brain-map.org/grid_data/download/100143575?include=energy
	LOC434442	1.078	http://api.brain-map.org/grid_data/download/70920147?include=energy
	Crabp2	1.078	http://api.brain-map.org/grid_data/download/68076913?include=energy
	Crebl2	1.078	http://api.brain-map.org/grid_data/download/70305425?include=energy
	mCG13005.1	1.078	http://api.brain-map.org/grid_data/download/71211365?include=energy
	Slc32a1	1.078	http://api.brain-map.org/grid_data/download/72081554?include=energy
	Nfkbib	1.078	http://api.brain-map.org/grid_data/download/69549166?include=energy
	Sptlc2	1.078	http://api.brain-map.org/grid_data/download/74658175?include=energy
	G270054J13Rik*	1.077	http://api.brain-map.org/grid_data/download/73716686?include=energy
	AW549877	1.077	http://api.brain-map.org/grid_data/download/69059819?include=energy
	Dnm2	1.077	http://api.brain-map.org/grid_data/download/386015?include=energy
	Tagln2	1.077	http://api.brain-map.org/grid_data/download/68269294?include=energy
	Gab1	1.077	http://api.brain-map.org/grid_data/download/71735832?include=energy
	Glra1	1.077	http://api.brain-map.org/grid_data/download/72108824?include=energy
	LOC545328	1.077	http://api.brain-map.org/grid_data/download/77621743?include=energy
	A130023E24Rik	1.077	http://api.brain-map.org/grid_data/download/70228346?include=energy
	Xpnpep2	1.077	http://api.brain-map.org/grid_data/download/80342131?include=energy
	Enah	1.077	http://api.brain-map.org/grid_data/download/70920003?include=energy
	4930470P17Rik	1.077	http://api.brain-map.org/grid_data/download/71891862?include=energy
	C030016D13Rik	1.077	http://api.brain-map.org/grid_data/download/69530720?include=energy
	E330037G11Rik	1.077	http://api.brain-map.org/grid_data/download/72182946?include=energy
	Stag3	1.076	http://api.brain-map.org/grid_data/download/69887319?include=energy
	Olfr1104	1.076	http://api.brain-map.org/grid_data/download/74720591?include=energy
	A230074B11Rik	1.076	http://api.brain-map.org/grid_data/download/69447984?include=energy
	Nsun4	1.076	http://api.brain-map.org/grid_data/download/68445036?include=energy
	Gaa	1.076	http://api.brain-map.org/grid_data/download/356090?include=energy
	Prss41	1.076	http://api.brain-map.org/grid_data/download/74580727?include=energy
	E130203B14Rik	1.076	http://api.brain-map.org/grid_data/download/70238997?include=energy
	Fam158a	1.076	http://api.brain-map.org/grid_data/download/68632160?include=energy
	Zfp410	1.076	http://api.brain-map.org/grid_data/download/68410476?include=energy
	5730588L14Rik	1.076	http://api.brain-map.org/grid_data/download/71020962?include=energy
	LOC435515	1.076	http://api.brain-map.org/grid_data/download/74822603?include=energy
	Dnahc12	1.076	http://api.brain-map.org/grid_data/download/74988273?include=energy
	Pias4	1.076	http://api.brain-map.org/grid_data/download/77414895?include=energy
	Ctnnal1	1.076	http://api.brain-map.org/grid_data/download/68667097?include=energy
	Acyp2	1.076	http://api.brain-map.org/grid_data/download/73930820?include=energy
	Bmp5	1.076	http://api.brain-map.org/grid_data/download/73817428?include=energy
	Golga7	1.076	http://api.brain-map.org/grid_data/download/68321904?include=energy
	Naca	1.075	http://api.brain-map.org/grid_data/download/69170150?include=energy
	LOC432978	1.075	http://api.brain-map.org/grid_data/download/70611443?include=energy
	Smad4	1.075	http://api.brain-map.org/grid_data/download/71656698?include=energy
	4930544M13Rik	1.075	http://api.brain-map.org/grid_data/download/70218306?include=energy
	Pllp	1.075	http://api.brain-map.org/grid_data/download/1880?include=energy
	Cldn2	1.075	http://api.brain-map.org/grid_data/download/75694900?include=energy
	Gpr137c	1.075	http://api.brain-map.org/grid_data/download/70298423?include=energy
	9330154K18Rik	1.075	http://api.brain-map.org/grid_data/download/69446643?include=energy
	Agxt2	1.075	http://api.brain-map.org/grid_data/download/74579461?include=energy
	Padi2	1.074	http://api.brain-map.org/grid_data/download/69013438?include=energy
	Sbno2	1.074	http://api.brain-map.org/grid_data/download/68744104?include=energy
	BC005764	1.074	http://api.brain-map.org/grid_data/download/73925724?include=energy
	Sypl	1.074	http://api.brain-map.org/grid_data/download/75233089?include=energy
	LOC381279	1.074	http://api.brain-map.org/grid_data/download/70596023?include=energy
	Spag16	1.074	http://api.brain-map.org/grid_data/download/75080199?include=energy
	Rffl	1.074	http://api.brain-map.org/grid_data/download/73584861?include=energy
	Slc22a23	1.074	http://api.brain-map.org/grid_data/download/72128754?include=energy
	Pip5kl1	1.074	http://api.brain-map.org/grid_data/download/71381103?include=energy
	Csf1r	1.074	http://api.brain-map.org/grid_data/download/69608106?include=energy
	Rpl6	1.074	http://api.brain-map.org/grid_data/download/69818317?include=energy
	Xaf1	1.074	http://api.brain-map.org/grid_data/download/70595841?include=energy
	0610012H03Rik	1.073	http://api.brain-map.org/grid_data/download/69028635?include=energy
	Pdha1	1.073	http://api.brain-map.org/grid_data/download/323397?include=energy
	Ublcp1	1.073	http://api.brain-map.org/grid_data/download/70634406?include=energy
	Tcn2	1.073	http://api.brain-map.org/grid_data/download/71924389?include=energy
	Kctd12b	1.073	http://api.brain-map.org/grid_data/download/71529983?include=energy
	Birc7	1.073	http://api.brain-map.org/grid_data/download/69529322?include=energy
	Stat6	1.073	http://api.brain-map.org/grid_data/download/69290549?include=energy
	Nkx6-2	1.073	http://api.brain-map.org/grid_data/download/71325276?include=energy
	Tpsab1	1.073	http://api.brain-map.org/grid_data/download/71616784?include=energy
	Itgb4	1.073	http://api.brain-map.org/grid_data/download/73514695?include=energy
	Kctd9	1.073	http://api.brain-map.org/grid_data/download/70813924?include=energy
	Zyg11a	1.073	http://api.brain-map.org/grid_data/download/71574510?include=energy
	Sh2d5	1.073	http://api.brain-map.org/grid_data/download/71380914?include=energy
	H2afz	1.073	http://api.brain-map.org/grid_data/download/69734875?include=energy
	Peg3	1.073	http://api.brain-map.org/grid_data/download/69289693?include=energy
	Kcnip4	1.073	http://api.brain-map.org/grid_data/download/71924387?include=energy
	Gja1	1.072	http://api.brain-map.org/grid_data/download/2255?include=energy
	Col11a1	1.072	http://api.brain-map.org/grid_data/download/71064195?include=energy
	Gdap1	1.072	http://api.brain-map.org/grid_data/download/69104747?include=energy
	Edn3	1.072	http://api.brain-map.org/grid_data/download/69671893?include=energy
	Gpx4	1.072	http://api.brain-map.org/grid_data/download/69734572?include=energy
	Bcas3	1.072	http://api.brain-map.org/grid_data/download/69529256?include=energy
	Gm836	1.072	http://api.brain-map.org/grid_data/download/70298340?include=energy
	9430020K01Rik	1.072	http://api.brain-map.org/grid_data/download/75988537?include=energy
	Slc6a13	1.072	http://api.brain-map.org/grid_data/download/78534514?include=energy
	Nt5c2	1.072	http://api.brain-map.org/grid_data/download/69134634?include=energy
	Impact	1.072	http://api.brain-map.org/grid_data/download/594?include=energy
	A930017M01Rik	1.072	http://api.brain-map.org/grid_data/download/71809049?include=energy
	Stk39	1.072	http://api.brain-map.org/grid_data/download/68911013?include=energy
	Zfp804a	1.072	http://api.brain-map.org/grid_data/download/73817426?include=energy
	Txnrd1	1.072	http://api.brain-map.org/grid_data/download/74988746?include=energy
	Atp8b1	1.072	http://api.brain-map.org/grid_data/download/71574449?include=energy
	Gpr33	1.072	http://api.brain-map.org/grid_data/download/71307376?include=energy
	Irx3	1.072	http://api.brain-map.org/grid_data/download/81654099?include=energy
	Bbs4	1.072	http://api.brain-map.org/grid_data/download/69528094?include=energy
	Tmem47	1.072	http://api.brain-map.org/grid_data/download/75081394?include=energy
	Nsg2	1.072	http://api.brain-map.org/grid_data/download/67767440?include=energy
	Gstp1	1.071	http://api.brain-map.org/grid_data/download/68910954?include=energy
	AI452102	1.071	http://api.brain-map.org/grid_data/download/73818824?include=energy
	A530080P10	1.071	http://api.brain-map.org/grid_data/download/70305305?include=energy
	Aktip	1.071	http://api.brain-map.org/grid_data/download/1355?include=energy
	Mus81	1.071	http://api.brain-map.org/grid_data/download/199202?include=energy
	Slc22a15	1.071	http://api.brain-map.org/grid_data/download/72005995?include=energy
	Tmem132e	1.071	http://api.brain-map.org/grid_data/download/69734446?include=energy
	Armcx6	1.071	http://api.brain-map.org/grid_data/download/69169582?include=energy
	Tnfsf11	1.071	http://api.brain-map.org/grid_data/download/69981169?include=energy
	Zfp709	1.071	http://api.brain-map.org/grid_data/download/70430864?include=energy
	Olfr574	1.071	http://api.brain-map.org/grid_data/download/74724211?include=energy
	Cep57l1	1.071	http://api.brain-map.org/grid_data/download/70474935?include=energy
	LOC433134	1.071	http://api.brain-map.org/grid_data/download/70722940?include=energy
	Klk1b9	1.071	http://api.brain-map.org/grid_data/download/79904776?include=energy
	Bex1	1.071	http://api.brain-map.org/grid_data/download/69116584?include=energy
	Lrsam1	1.071	http://api.brain-map.org/grid_data/download/74583161?include=energy
	Serpinh1	1.071	http://api.brain-map.org/grid_data/download/69873588?include=energy
	Ceacam14	1.071	http://api.brain-map.org/grid_data/download/75080228?include=energy
	Il1b	1.071	http://api.brain-map.org/grid_data/download/75694738?include=energy
	A930024C03Rik*	1.071	http://api.brain-map.org/grid_data/download/74000504?include=energy
	Pax6	1.07	http://api.brain-map.org/grid_data/download/764?include=energy
	Spata1	1.07	http://api.brain-map.org/grid_data/download/69014428?include=energy
	Atp11a	1.07	http://api.brain-map.org/grid_data/download/75043137?include=energy
	Gm949	1.07	http://api.brain-map.org/grid_data/download/71764351?include=energy
	Ccdc157	1.07	http://api.brain-map.org/grid_data/download/70528061?include=energy
	Unc13c	1.07	http://api.brain-map.org/grid_data/download/2707?include=energy
	Slc6a6	1.07	http://api.brain-map.org/grid_data/download/1850?include=energy
	Mpst	1.07	http://api.brain-map.org/grid_data/download/69080002?include=energy
	Eno3	1.07	http://api.brain-map.org/grid_data/download/69059972?include=energy
	Mmp15	1.07	http://api.brain-map.org/grid_data/download/1383?include=energy
	B230216G23Rik	1.07	http://api.brain-map.org/grid_data/download/74277638?include=energy
	Mapk8ip1	1.07	http://api.brain-map.org/grid_data/download/69752059?include=energy
	Tmbim4	1.07	http://api.brain-map.org/grid_data/download/69549176?include=energy
	H2-T3	1.07	http://api.brain-map.org/grid_data/download/69734887?include=energy
	Dync1h1	1.07	http://api.brain-map.org/grid_data/download/69627003?include=energy
	TC1504563	1.07	http://api.brain-map.org/grid_data/download/70813083?include=energy
	Tsku	1.07	http://api.brain-map.org/grid_data/download/69446935?include=energy
	Abca3	1.07	http://api.brain-map.org/grid_data/download/69514536?include=energy
	Cul4b	1.07	http://api.brain-map.org/grid_data/download/100142517?include=energy
	Olfr640	1.07	http://api.brain-map.org/grid_data/download/73653470?include=energy
	Adcy10	1.07	http://api.brain-map.org/grid_data/download/71281268?include=energy
	Tpra1	1.069	http://api.brain-map.org/grid_data/download/71654155?include=energy
	AW046396	1.069	http://api.brain-map.org/grid_data/download/72340236?include=energy
	Lcn14	1.069	http://api.brain-map.org/grid_data/download/70608352?include=energy
	Cyp51	1.069	http://api.brain-map.org/grid_data/download/75934914?include=energy
	Slc3a1	1.069	http://api.brain-map.org/grid_data/download/323825?include=energy
	Pcolce2	1.069	http://api.brain-map.org/grid_data/download/68797601?include=energy
	Mrps18a	1.069	http://api.brain-map.org/grid_data/download/71662900?include=energy
	Plec	1.069	http://api.brain-map.org/grid_data/download/68499093?include=energy
	Rab4a	1.069	http://api.brain-map.org/grid_data/download/69817880?include=energy
	Palld	1.069	http://api.brain-map.org/grid_data/download/76135666?include=energy
	Slc18a1	1.069	http://api.brain-map.org/grid_data/download/2583?include=energy
	Ptpn5	1.069	http://api.brain-map.org/grid_data/download/74743293?include=energy
	Enpp3	1.069	http://api.brain-map.org/grid_data/download/68269292?include=energy
	Slc2a1	1.069	http://api.brain-map.org/grid_data/download/74882936?include=energy
	Lpin1	1.069	http://api.brain-map.org/grid_data/download/74819460?include=energy
	Syde2	1.069	http://api.brain-map.org/grid_data/download/69531019?include=energy
	Serinc5	1.069	http://api.brain-map.org/grid_data/download/77278973?include=energy
	Tmem163	1.069	http://api.brain-map.org/grid_data/download/71670711?include=energy
	Mdh1	1.069	http://api.brain-map.org/grid_data/download/69752155?include=energy
	1700061G19Rik	1.069	http://api.brain-map.org/grid_data/download/70201474?include=energy
	Pmel	1.069	http://api.brain-map.org/grid_data/download/69873749?include=energy
	8430410A17Rik	1.069	http://api.brain-map.org/grid_data/download/199201?include=energy
	Crxos1	1.069	http://api.brain-map.org/grid_data/download/81790680?include=energy
	Chrna3	1.068	http://api.brain-map.org/grid_data/download/72119655?include=energy
	Ctif	1.068	http://api.brain-map.org/grid_data/download/68920413?include=energy
	Prkra	1.068	http://api.brain-map.org/grid_data/download/564761?include=energy
	Orc3	1.068	http://api.brain-map.org/grid_data/download/69174433?include=energy
	Olfr1325	1.068	http://api.brain-map.org/grid_data/download/74720729?include=energy
	Slain1	1.068	http://api.brain-map.org/grid_data/download/68080699?include=energy
	Cntln	1.068	http://api.brain-map.org/grid_data/download/74431414?include=energy
	Osmr	1.068	http://api.brain-map.org/grid_data/download/69782587?include=energy
	Ccdc114	1.068	http://api.brain-map.org/grid_data/download/69528124?include=energy
	Sostdc1	1.068	http://api.brain-map.org/grid_data/download/71836808?include=energy
	Rpl36	1.068	http://api.brain-map.org/grid_data/download/68410536?include=energy
	Pmfbp1	1.068	http://api.brain-map.org/grid_data/download/71717105?include=energy
	Golgb1	1.068	http://api.brain-map.org/grid_data/download/71587757?include=energy
	Spo11	1.068	http://api.brain-map.org/grid_data/download/70565270?include=energy
	E030034C22Rik	1.068	http://api.brain-map.org/grid_data/download/68203499?include=energy
	Smc1b	1.067	http://api.brain-map.org/grid_data/download/73424295?include=energy
	Dek	1.067	http://api.brain-map.org/grid_data/download/69014860?include=energy
	Sult1a1	1.067	http://api.brain-map.org/grid_data/download/75774114?include=energy
	Lhx4	1.067	http://api.brain-map.org/grid_data/download/2377?include=energy
	Fndc5	1.067	http://api.brain-map.org/grid_data/download/73635989?include=energy
	Agpat9	1.067	http://api.brain-map.org/grid_data/download/72006001?include=energy
	Dlgap5	1.067	http://api.brain-map.org/grid_data/download/69262256?include=energy
	Ech1	1.067	http://api.brain-map.org/grid_data/download/69671863?include=energy
	Stard9	1.067	http://api.brain-map.org/grid_data/download/75043136?include=energy
	Slfn4	1.067	http://api.brain-map.org/grid_data/download/70523810?include=energy
	Zfp81	1.067	http://api.brain-map.org/grid_data/download/70303600?include=energy
	TC1523473	1.067	http://api.brain-map.org/grid_data/download/76003318?include=energy
	Prss54	1.067	http://api.brain-map.org/grid_data/download/72283462?include=energy
	Pus1	1.067	http://api.brain-map.org/grid_data/download/532760?include=energy
	Trpa1	1.067	http://api.brain-map.org/grid_data/download/70230939?include=energy
	Gm953	1.067	http://api.brain-map.org/grid_data/download/2419?include=energy
	Samt3	1.067	http://api.brain-map.org/grid_data/download/71920189?include=energy
	Mdn1	1.067	http://api.brain-map.org/grid_data/download/70565939?include=energy
	Gpr128	1.067	http://api.brain-map.org/grid_data/download/71764886?include=energy
	Penk	1.067	http://api.brain-map.org/grid_data/download/74881286?include=energy
	Ropn1	1.067	http://api.brain-map.org/grid_data/download/69113865?include=energy
	Hjurp	1.067	http://api.brain-map.org/grid_data/download/69838337?include=energy
	Mm.240073	1.066	http://api.brain-map.org/grid_data/download/74431420?include=energy
	Olfr143	1.066	http://api.brain-map.org/grid_data/download/73653326?include=energy
	Spn	1.066	http://api.brain-map.org/grid_data/download/72002080?include=energy
	Tmem8b	1.066	http://api.brain-map.org/grid_data/download/74431315?include=energy
	Relt	1.066	http://api.brain-map.org/grid_data/download/77869869?include=energy
	Puf60	1.066	http://api.brain-map.org/grid_data/download/69202675?include=energy
	Tk1	1.066	http://api.brain-map.org/grid_data/download/71616166?include=energy
	Folh1	1.066	http://api.brain-map.org/grid_data/download/73512554?include=energy
	Bcl2	1.066	http://api.brain-map.org/grid_data/download/69529274?include=energy
	Phf14	1.066	http://api.brain-map.org/grid_data/download/199216?include=energy
	Tcf25	1.066	http://api.brain-map.org/grid_data/download/293034?include=energy
	Otop1	1.065	http://api.brain-map.org/grid_data/download/71210583?include=energy
	Cd93	1.065	http://api.brain-map.org/grid_data/download/69530852?include=energy
	Nalcn	1.065	http://api.brain-map.org/grid_data/download/69448686?include=energy
	Aim1	1.065	http://api.brain-map.org/grid_data/download/71250315?include=energy
	Gm682	1.065	http://api.brain-map.org/grid_data/download/71668561?include=energy
	Fcgbp	1.065	http://api.brain-map.org/grid_data/download/69448662?include=energy
	1700112H15Rik	1.065	http://api.brain-map.org/grid_data/download/71920195?include=energy
	Serpinb7	1.065	http://api.brain-map.org/grid_data/download/71656736?include=energy
	Atp8a2	1.065	http://api.brain-map.org/grid_data/download/73925723?include=energy
	Zswim2	1.065	http://api.brain-map.org/grid_data/download/70303522?include=energy
	Bckdhb	1.065	http://api.brain-map.org/grid_data/download/71836890?include=energy
	Sox11	1.065	http://api.brain-map.org/grid_data/download/79912528?include=energy
	Olfr1024	1.065	http://api.brain-map.org/grid_data/download/74720555?include=energy
	Actbl2	1.065	http://api.brain-map.org/grid_data/download/72183012?include=energy
	Enox1	1.065	http://api.brain-map.org/grid_data/download/68744438?include=energy
	Iscu	1.065	http://api.brain-map.org/grid_data/download/74819565?include=energy
	Lamp2	1.065	http://api.brain-map.org/grid_data/download/69736028?include=energy
	Six3	1.065	http://api.brain-map.org/grid_data/download/81654113?include=energy
	Rcn1	1.065	http://api.brain-map.org/grid_data/download/79591573?include=energy
	Hgd	1.065	http://api.brain-map.org/grid_data/download/75990703?include=energy
	St8sia6	1.065	http://api.brain-map.org/grid_data/download/73929596?include=energy
	Dennd4a	1.065	http://api.brain-map.org/grid_data/download/69524473?include=energy
	Reg3b	1.065	http://api.brain-map.org/grid_data/download/74277401?include=energy
	Fam161b	1.064	http://api.brain-map.org/grid_data/download/74277676?include=energy
	Exosc5	1.064	http://api.brain-map.org/grid_data/download/71160967?include=energy
	Scube3	1.064	http://api.brain-map.org/grid_data/download/74988656?include=energy
	Olfr31	1.064	http://api.brain-map.org/grid_data/download/74720979?include=energy
	4921507P07Rik	1.064	http://api.brain-map.org/grid_data/download/72076641?include=energy
	Pdcd6ip	1.064	http://api.brain-map.org/grid_data/download/68445042?include=energy
	Serpina1f	1.064	http://api.brain-map.org/grid_data/download/71919086?include=energy
	Gabrr2	1.064	http://api.brain-map.org/grid_data/download/79589524?include=energy
	Ttll8	1.064	http://api.brain-map.org/grid_data/download/71808802?include=energy
	Traf4	1.064	http://api.brain-map.org/grid_data/download/70192033?include=energy
	Gzmk	1.064	http://api.brain-map.org/grid_data/download/69734869?include=energy
	Fam40b	1.064	http://api.brain-map.org/grid_data/download/72283809?include=energy
	Eif2b1	1.064	http://api.brain-map.org/grid_data/download/72727?include=energy
	Tfdp2	1.064	http://api.brain-map.org/grid_data/download/74509589?include=energy
	Papolb	1.064	http://api.brain-map.org/grid_data/download/69782718?include=energy
	Enkur	1.064	http://api.brain-map.org/grid_data/download/71892173?include=energy
	TC1447992	1.064	http://api.brain-map.org/grid_data/download/72472383?include=energy
	Mm.120298	1.064	http://api.brain-map.org/grid_data/download/71147966?include=energy
	Nr0b1	1.063	http://api.brain-map.org/grid_data/download/77464954?include=energy
	Wwtr1	1.063	http://api.brain-map.org/grid_data/download/70429501?include=energy
	Unkl	1.063	http://api.brain-map.org/grid_data/download/69353209?include=energy
	Sln	1.063	http://api.brain-map.org/grid_data/download/74425522?include=energy
	Fbxo32	1.063	http://api.brain-map.org/grid_data/download/68637473?include=energy
	Olfr1260	1.063	http://api.brain-map.org/grid_data/download/73635556?include=energy
	F630111L10Rik	1.063	http://api.brain-map.org/grid_data/download/69672210?include=energy
	Pikfyve	1.063	http://api.brain-map.org/grid_data/download/73949701?include=energy
	Jam3	1.063	http://api.brain-map.org/grid_data/download/77465024?include=energy
	Gm16853	1.063	http://api.brain-map.org/grid_data/download/72005997?include=energy
	Tmem130	1.063	http://api.brain-map.org/grid_data/download/73930834?include=energy
	Sgpp1	1.063	http://api.brain-map.org/grid_data/download/71210241?include=energy
	Prrxl1	1.063	http://api.brain-map.org/grid_data/download/71325372?include=energy
	Epb4.1l3	1.063	http://api.brain-map.org/grid_data/download/72283605?include=energy
	Slc34a1	1.063	http://api.brain-map.org/grid_data/download/1842?include=energy
	Fgf17	1.063	http://api.brain-map.org/grid_data/download/71529797?include=energy
	Etnk1	1.063	http://api.brain-map.org/grid_data/download/69672168?include=energy
	S100b	1.063	http://api.brain-map.org/grid_data/download/923?include=energy
	Sdsl	1.063	http://api.brain-map.org/grid_data/download/67815939?include=energy
	Cplx1	1.062	http://api.brain-map.org/grid_data/download/67752308?include=energy
	Rab3gap1	1.062	http://api.brain-map.org/grid_data/download/68924661?include=energy
	Hadha	1.062	http://api.brain-map.org/grid_data/download/68744988?include=energy
	Clca5	1.062	http://api.brain-map.org/grid_data/download/73584843?include=energy
	Areg	1.062	http://api.brain-map.org/grid_data/download/104610?include=energy
	Esrra	1.062	http://api.brain-map.org/grid_data/download/1351?include=energy
	Mdm4	1.062	http://api.brain-map.org/grid_data/download/512777?include=energy
	Ppapdc1a	1.062	http://api.brain-map.org/grid_data/download/74881927?include=energy
	Xkr9	1.062	http://api.brain-map.org/grid_data/download/71668565?include=energy
	Ptpn4	1.062	http://api.brain-map.org/grid_data/download/74743283?include=energy
	Tex16	1.062	http://api.brain-map.org/grid_data/download/70302461?include=energy
	Cyc1	1.062	http://api.brain-map.org/grid_data/download/357103?include=energy
	Chrnb2	1.062	http://api.brain-map.org/grid_data/download/2097?include=energy
	Stx16	1.062	http://api.brain-map.org/grid_data/download/70302288?include=energy
	Ptbp1	1.062	http://api.brain-map.org/grid_data/download/356857?include=energy
	Cidea	1.062	http://api.brain-map.org/grid_data/download/73992929?include=energy
	Phospho2	1.062	http://api.brain-map.org/grid_data/download/67787356?include=energy
	Pparg	1.062	http://api.brain-map.org/grid_data/download/2495?include=energy
	Ppnr	1.062	http://api.brain-map.org/grid_data/download/76003315?include=energy
	Ttc12	1.061	http://api.brain-map.org/grid_data/download/79393966?include=energy
	Cdh1	1.061	http://api.brain-map.org/grid_data/download/70918862?include=energy
	Olfr923	1.061	http://api.brain-map.org/grid_data/download/74734991?include=energy
	5330403O16Rik*	1.061	http://api.brain-map.org/grid_data/download/73870545?include=energy
	Myo6	1.061	http://api.brain-map.org/grid_data/download/71789879?include=energy
	Fsip2	1.061	http://api.brain-map.org/grid_data/download/71587685?include=energy
	Oosp1	1.061	http://api.brain-map.org/grid_data/download/71668985?include=energy
	Dnm3	1.061	http://api.brain-map.org/grid_data/download/74641219?include=energy
	Rhob	1.061	http://api.brain-map.org/grid_data/download/70429393?include=energy
	AI987944	1.061	http://api.brain-map.org/grid_data/download/73513398?include=energy
	Tmigd1	1.061	http://api.brain-map.org/grid_data/download/70201630?include=energy
	Cdc42ep3	1.061	http://api.brain-map.org/grid_data/download/75146001?include=energy
	H2-M9	1.061	http://api.brain-map.org/grid_data/download/70724810?include=energy
	Arxes1	1.061	http://api.brain-map.org/grid_data/download/45841?include=energy
	1810064F22Rik	1.061	http://api.brain-map.org/grid_data/download/74000696?include=energy
	Rps24	1.061	http://api.brain-map.org/grid_data/download/68668078?include=energy
	Cacna1a	1.06	http://api.brain-map.org/grid_data/download/79761029?include=energy
	Rpl36a	1.06	http://api.brain-map.org/grid_data/download/68744648?include=energy
	5530400C07Rik*	1.06	http://api.brain-map.org/grid_data/download/73808180?include=energy
	Ctps	1.06	http://api.brain-map.org/grid_data/download/1185?include=energy
	Elf5	1.06	http://api.brain-map.org/grid_data/download/119684?include=energy
	Fam19a5	1.06	http://api.brain-map.org/grid_data/download/69059974?include=energy
	Alox8	1.06	http://api.brain-map.org/grid_data/download/73718055?include=energy
	LOC546392	1.06	http://api.brain-map.org/grid_data/download/73584867?include=energy
	Itgb1bp1	1.06	http://api.brain-map.org/grid_data/download/71015806?include=energy
	F730046H10Rik	1.06	http://api.brain-map.org/grid_data/download/71764419?include=energy
	1700022A21Rik	1.06	http://api.brain-map.org/grid_data/download/70723632?include=energy
	9830137J09Rik	1.06	http://api.brain-map.org/grid_data/download/70608535?include=energy
	Pcsk9	1.06	http://api.brain-map.org/grid_data/download/75693192?include=energy
	Glul	1.06	http://api.brain-map.org/grid_data/download/74988768?include=energy
	Gstk1	1.06	http://api.brain-map.org/grid_data/download/72129245?include=energy
	Ap2m1	1.059	http://api.brain-map.org/grid_data/download/101?include=energy
	Gm4836	1.059	http://api.brain-map.org/grid_data/download/69174439?include=energy
	Crot	1.059	http://api.brain-map.org/grid_data/download/71616361?include=energy
	Dbndd2	1.059	http://api.brain-map.org/grid_data/download/45668?include=energy
	Cgn	1.059	http://api.brain-map.org/grid_data/download/71579885?include=energy
	Snhg7	1.059	http://api.brain-map.org/grid_data/download/1968?include=energy
	Oog1	1.059	http://api.brain-map.org/grid_data/download/77904883?include=energy
	Gjb1	1.059	http://api.brain-map.org/grid_data/download/69257343?include=energy
	Irx2	1.059	http://api.brain-map.org/grid_data/download/1752?include=energy
	H2-Oa	1.059	http://api.brain-map.org/grid_data/download/74003381?include=energy
	Otoa	1.059	http://api.brain-map.org/grid_data/download/69782599?include=energy
	Ppard	1.059	http://api.brain-map.org/grid_data/download/77924442?include=energy
	Aldh1a1	1.059	http://api.brain-map.org/grid_data/download/72103809?include=energy
	Ndufb8	1.059	http://api.brain-map.org/grid_data/download/74743256?include=energy
	1700009J07Rik	1.059	http://api.brain-map.org/grid_data/download/69116978?include=energy
	Nedd4	1.059	http://api.brain-map.org/grid_data/download/70813143?include=energy
	LOC545458	1.059	http://api.brain-map.org/grid_data/download/71574455?include=energy
	Resp18	1.059	http://api.brain-map.org/grid_data/download/71015810?include=energy
	Marco	1.059	http://api.brain-map.org/grid_data/download/71789789?include=energy
	Rnd2	1.059	http://api.brain-map.org/grid_data/download/73512201?include=energy
	Bphl	1.059	http://api.brain-map.org/grid_data/download/71608345?include=energy
	C87499	1.059	http://api.brain-map.org/grid_data/download/68667649?include=energy
	A230006K03Rik	1.059	http://api.brain-map.org/grid_data/download/71210025?include=energy
	Rfk	1.058	http://api.brain-map.org/grid_data/download/71064080?include=energy
	Mrpl20	1.058	http://api.brain-map.org/grid_data/download/68341603?include=energy
	Pstpip1	1.058	http://api.brain-map.org/grid_data/download/71717135?include=energy
	Gm5600	1.058	http://api.brain-map.org/grid_data/download/71213868?include=energy
	Gm1335	1.058	http://api.brain-map.org/grid_data/download/74988767?include=energy
	Emb	1.058	http://api.brain-map.org/grid_data/download/73930836?include=energy
	Akr1e1	1.058	http://api.brain-map.org/grid_data/download/356093?include=energy
	Omd	1.058	http://api.brain-map.org/grid_data/download/69782569?include=energy
	Adh4	1.058	http://api.brain-map.org/grid_data/download/75988240?include=energy
	Ctsq	1.058	http://api.brain-map.org/grid_data/download/71919206?include=energy
	Icam4	1.058	http://api.brain-map.org/grid_data/download/70277997?include=energy
	Hars	1.058	http://api.brain-map.org/grid_data/download/554?include=energy
	LOC432612	1.058	http://api.brain-map.org/grid_data/download/74431008?include=energy
	LOC433207	1.058	http://api.brain-map.org/grid_data/download/74431254?include=energy
	Mrpl51	1.058	http://api.brain-map.org/grid_data/download/68410452?include=energy
	Fam149a	1.058	http://api.brain-map.org/grid_data/download/100146089?include=energy
	Cpsf3	1.058	http://api.brain-map.org/grid_data/download/68637629?include=energy
	Lin28b	1.058	http://api.brain-map.org/grid_data/download/70595925?include=energy
	Bcat1	1.058	http://api.brain-map.org/grid_data/download/71016665?include=energy
	Surf2	1.057	http://api.brain-map.org/grid_data/download/71764583?include=energy
	1700019J19Rik	1.057	http://api.brain-map.org/grid_data/download/71919547?include=energy
	Zfp954	1.057	http://api.brain-map.org/grid_data/download/69837606?include=energy
	Fv1	1.057	http://api.brain-map.org/grid_data/download/68667970?include=energy
	Uaca	1.057	http://api.brain-map.org/grid_data/download/74800883?include=energy
	Olfr412	1.057	http://api.brain-map.org/grid_data/download/74724085?include=energy
	LOC434372	1.057	http://api.brain-map.org/grid_data/download/70920141?include=energy
	Tmem107	1.057	http://api.brain-map.org/grid_data/download/70303731?include=energy
	Myt1	1.057	http://api.brain-map.org/grid_data/download/71924077?include=energy
	Hfe2	1.057	http://api.brain-map.org/grid_data/download/77800929?include=energy
	Rln1	1.057	http://api.brain-map.org/grid_data/download/71020890?include=energy
	Klk5	1.057	http://api.brain-map.org/grid_data/download/74300873?include=energy
	1700066J24Rik	1.057	http://api.brain-map.org/grid_data/download/74357911?include=energy
	Mrc1	1.057	http://api.brain-map.org/grid_data/download/74581428?include=energy
	Gm832	1.057	http://api.brain-map.org/grid_data/download/70298334?include=energy
	Plxnb1	1.057	http://api.brain-map.org/grid_data/download/1561?include=energy
	Cda	1.057	http://api.brain-map.org/grid_data/download/74425539?include=energy
	Mastl	1.057	http://api.brain-map.org/grid_data/download/69752083?include=energy
	Pank4	1.057	http://api.brain-map.org/grid_data/download/69549312?include=energy
	Phgdh	1.056	http://api.brain-map.org/grid_data/download/100143511?include=energy
	Nkain3	1.056	http://api.brain-map.org/grid_data/download/70239009?include=energy
	Tmod2	1.056	http://api.brain-map.org/grid_data/download/69116685?include=energy
	Nfasc	1.056	http://api.brain-map.org/grid_data/download/68844086?include=energy
	Enpp2	1.056	http://api.brain-map.org/grid_data/download/70613967?include=energy
	Dpy19l3	1.056	http://api.brain-map.org/grid_data/download/71836886?include=energy
	BC006779	1.056	http://api.brain-map.org/grid_data/download/68743925?include=energy
	Slc39a13	1.056	http://api.brain-map.org/grid_data/download/69169505?include=energy
	Mblac2	1.056	http://api.brain-map.org/grid_data/download/72283390?include=energy
	Sqstm1	1.056	http://api.brain-map.org/grid_data/download/293263?include=energy
	Slc9a3r1	1.056	http://api.brain-map.org/grid_data/download/69874066?include=energy
	Usp33	1.056	http://api.brain-map.org/grid_data/download/71764757?include=energy
	Coro7	1.056	http://api.brain-map.org/grid_data/download/69116572?include=energy
	Agxt2l1	1.056	http://api.brain-map.org/grid_data/download/75079777?include=energy
	1700001K19Rik	1.056	http://api.brain-map.org/grid_data/download/72081777?include=energy
	Exosc9	1.056	http://api.brain-map.org/grid_data/download/633301?include=energy
	4921539E11Rik	1.056	http://api.brain-map.org/grid_data/download/71891593?include=energy
	Ptf1a	1.056	http://api.brain-map.org/grid_data/download/81657673?include=energy
	Kidins220	1.056	http://api.brain-map.org/grid_data/download/69816512?include=energy
	Vcl	1.055	http://api.brain-map.org/grid_data/download/71763927?include=energy
	Fam134b	1.055	http://api.brain-map.org/grid_data/download/70634224?include=energy
	Rassf4	1.055	http://api.brain-map.org/grid_data/download/74988636?include=energy
	Adamtsl3	1.055	http://api.brain-map.org/grid_data/download/73925720?include=energy
	Clcf1	1.055	http://api.brain-map.org/grid_data/download/75197654?include=energy
	Irf8	1.055	http://api.brain-map.org/grid_data/download/79536566?include=energy
	Nfatc2	1.055	http://api.brain-map.org/grid_data/download/70437816?include=energy
	Steap1	1.055	http://api.brain-map.org/grid_data/download/70302276?include=energy
	Cacna2d2	1.055	http://api.brain-map.org/grid_data/download/72119650?include=energy
	Pdp1	1.055	http://api.brain-map.org/grid_data/download/74357581?include=energy
	Prcp	1.055	http://api.brain-map.org/grid_data/download/74819671?include=energy
	Itm2a	1.055	http://api.brain-map.org/grid_data/download/74881146?include=energy
	Olig2	1.055	http://api.brain-map.org/grid_data/download/2448?include=energy
	Efcab10	1.055	http://api.brain-map.org/grid_data/download/71891832?include=energy
	Idh1	1.055	http://api.brain-map.org/grid_data/download/74511808?include=energy
	Eif4e	1.055	http://api.brain-map.org/grid_data/download/73906527?include=energy
	L1cam	1.054	http://api.brain-map.org/grid_data/download/79591595?include=energy
	Calcoco1	1.054	http://api.brain-map.org/grid_data/download/69407086?include=energy
	Sf1	1.054	http://api.brain-map.org/grid_data/download/68668024?include=energy
	Rpl11	1.054	http://api.brain-map.org/grid_data/download/276067?include=energy
	Ghsr	1.054	http://api.brain-map.org/grid_data/download/74511739?include=energy
	Gprc5b	1.054	http://api.brain-map.org/grid_data/download/71836881?include=energy
	Cyp2f2	1.054	http://api.brain-map.org/grid_data/download/100142527?include=energy
	Lig1	1.054	http://api.brain-map.org/grid_data/download/637?include=energy
	Il17rc	1.054	http://api.brain-map.org/grid_data/download/2319?include=energy
	Creld1	1.054	http://api.brain-map.org/grid_data/download/69059968?include=energy
	Slc12a3	1.054	http://api.brain-map.org/grid_data/download/2573?include=energy
	Grk5	1.054	http://api.brain-map.org/grid_data/download/77371851?include=energy
	Msi1	1.054	http://api.brain-map.org/grid_data/download/74509595?include=energy
	Fpr-rs4	1.054	http://api.brain-map.org/grid_data/download/70723447?include=energy
	Tnc	1.054	http://api.brain-map.org/grid_data/download/71717115?include=energy
	Csf1	1.054	http://api.brain-map.org/grid_data/download/77932787?include=energy
	Gramd1a	1.054	http://api.brain-map.org/grid_data/download/67979016?include=energy
	Kdm4b	1.054	http://api.brain-map.org/grid_data/download/2331?include=energy
	Gys2	1.053	http://api.brain-map.org/grid_data/download/77800927?include=energy
	Pip	1.053	http://api.brain-map.org/grid_data/download/68632014?include=energy
	Sipa1	1.053	http://api.brain-map.org/grid_data/download/69014404?include=energy
	Fyttd1	1.053	http://api.brain-map.org/grid_data/download/71723827?include=energy
	Ccdc150	1.053	http://api.brain-map.org/grid_data/download/74580020?include=energy
	LOC432409	1.053	http://api.brain-map.org/grid_data/download/70300156?include=energy
	Rrad	1.053	http://api.brain-map.org/grid_data/download/75080239?include=energy
	Tpi1	1.053	http://api.brain-map.org/grid_data/download/70191997?include=energy
	2600001M11Rik	1.053	http://api.brain-map.org/grid_data/download/70812853?include=energy
	Uhrf1	1.053	http://api.brain-map.org/grid_data/download/68301150?include=energy
	Cygb	1.053	http://api.brain-map.org/grid_data/download/72103830?include=energy
	3110043A19Rik	1.053	http://api.brain-map.org/grid_data/download/70203652?include=energy
	Uba52	1.053	http://api.brain-map.org/grid_data/download/69013702?include=energy
	Mapk8ip2	1.053	http://api.brain-map.org/grid_data/download/68148737?include=energy
	Retsat	1.053	http://api.brain-map.org/grid_data/download/68302011?include=energy
	LOC433191	1.053	http://api.brain-map.org/grid_data/download/70722990?include=energy
	Dennd5a	1.053	http://api.brain-map.org/grid_data/download/1526?include=energy
	Olfr1324	1.053	http://api.brain-map.org/grid_data/download/74720723?include=energy
	Ndufa6	1.053	http://api.brain-map.org/grid_data/download/69114998?include=energy
	Bcam	1.053	http://api.brain-map.org/grid_data/download/71764144?include=energy
	Gss	1.053	http://api.brain-map.org/grid_data/download/74273307?include=energy
	Rpl10	1.053	http://api.brain-map.org/grid_data/download/68666661?include=energy
	Wipi1	1.053	http://api.brain-map.org/grid_data/download/69261400?include=energy
	LOC432413	1.053	http://api.brain-map.org/grid_data/download/70608460?include=energy
	Slc25a12	1.052	http://api.brain-map.org/grid_data/download/68798133?include=energy
	Yipf7	1.052	http://api.brain-map.org/grid_data/download/70218685?include=energy
	2700060E02Rik	1.052	http://api.brain-map.org/grid_data/download/70527975?include=energy
	2510009E07Rik	1.052	http://api.brain-map.org/grid_data/download/69202723?include=energy
	Pcdh9	1.052	http://api.brain-map.org/grid_data/download/10?include=energy
	Cox6b1	1.052	http://api.brain-map.org/grid_data/download/71724561?include=energy
	2310016D23Rik	1.052	http://api.brain-map.org/grid_data/download/71991762?include=energy
	Cd47	1.052	http://api.brain-map.org/grid_data/download/357100?include=energy
	Gpr108	1.052	http://api.brain-map.org/grid_data/download/1619?include=energy
	Ppef1	1.052	http://api.brain-map.org/grid_data/download/70300881?include=energy
	Ostf1	1.052	http://api.brain-map.org/grid_data/download/73907505?include=energy
	Kcns2	1.052	http://api.brain-map.org/grid_data/download/71924259?include=energy
	Lamb2	1.052	http://api.brain-map.org/grid_data/download/68562975?include=energy
	Ik	1.052	http://api.brain-map.org/grid_data/download/68443351?include=energy
	Ino80d	1.052	http://api.brain-map.org/grid_data/download/71574504?include=energy
	Mid2	1.052	http://api.brain-map.org/grid_data/download/77800893?include=energy
	8030423J24Rik	1.052	http://api.brain-map.org/grid_data/download/73818845?include=energy
	Bbs2	1.052	http://api.brain-map.org/grid_data/download/69028378?include=energy
	Dusp26	1.052	http://api.brain-map.org/grid_data/download/68637706?include=energy
	P2ry1	1.052	http://api.brain-map.org/grid_data/download/69863246?include=energy
	Rasgef1b	1.052	http://api.brain-map.org/grid_data/download/71358553?include=energy
	Pltp	1.052	http://api.brain-map.org/grid_data/download/74581394?include=energy
	Bmper	1.052	http://api.brain-map.org/grid_data/download/77465060?include=energy
	Gm17749	1.052	http://api.brain-map.org/grid_data/download/71992109?include=energy
	Arl2bp	1.052	http://api.brain-map.org/grid_data/download/68910953?include=energy
	Vwc2	1.052	http://api.brain-map.org/grid_data/download/77332096?include=energy
	4930447C04Rik	1.052	http://api.brain-map.org/grid_data/download/71891761?include=energy
	Slc30a9	1.051	http://api.brain-map.org/grid_data/download/73573181?include=energy
	Bex2	1.051	http://api.brain-map.org/grid_data/download/68545917?include=energy
	Rfx5	1.051	http://api.brain-map.org/grid_data/download/70813125?include=energy
	Syngr2	1.051	http://api.brain-map.org/grid_data/download/72731?include=energy
	Cdca3	1.051	http://api.brain-map.org/grid_data/download/68191462?include=energy
	Stim1	1.051	http://api.brain-map.org/grid_data/download/68562994?include=energy
	Rdx	1.051	http://api.brain-map.org/grid_data/download/75851020?include=energy
	Pard3b	1.051	http://api.brain-map.org/grid_data/download/69816416?include=energy
	Polr3f	1.051	http://api.brain-map.org/grid_data/download/68269694?include=energy
	Gap43	1.051	http://api.brain-map.org/grid_data/download/70928270?include=energy
	2410131K14Rik	1.051	http://api.brain-map.org/grid_data/download/69202711?include=energy
	Gng11	1.051	http://api.brain-map.org/grid_data/download/1732?include=energy
	Ppap2c	1.051	http://api.brain-map.org/grid_data/download/68269550?include=energy
	LOC432928	1.051	http://api.brain-map.org/grid_data/download/73931424?include=energy
	4930555G01Rik	1.05	http://api.brain-map.org/grid_data/download/70218360?include=energy
	Vps39	1.05	http://api.brain-map.org/grid_data/download/74047842?include=energy
	Slc28a3	1.05	http://api.brain-map.org/grid_data/download/70927425?include=energy
	9330169L03Rik	1.05	http://api.brain-map.org/grid_data/download/69446667?include=energy
	Uqcrc1	1.05	http://api.brain-map.org/grid_data/download/68744540?include=energy
	Sepp1	1.05	http://api.brain-map.org/grid_data/download/79903768?include=energy
	Reep1	1.05	http://api.brain-map.org/grid_data/download/74821680?include=energy
	Card14	1.05	http://api.brain-map.org/grid_data/download/68444654?include=energy
	Ifng	1.05	http://api.brain-map.org/grid_data/download/69735251?include=energy
	Zwint	1.05	http://api.brain-map.org/grid_data/download/68157385?include=energy
	Zfp462	1.05	http://api.brain-map.org/grid_data/download/71670736?include=energy
	Mmp23	1.05	http://api.brain-map.org/grid_data/download/71764431?include=energy
	Acss2	1.05	http://api.brain-map.org/grid_data/download/69013516?include=energy
	Taldo1	1.05	http://api.brain-map.org/grid_data/download/74988562?include=energy
	Leng1	1.05	http://api.brain-map.org/grid_data/download/76098383?include=energy
	Speg	1.05	http://api.brain-map.org/grid_data/download/69526743?include=energy
	5430402E10Rik	1.05	http://api.brain-map.org/grid_data/download/70218908?include=energy
	Gabrq	1.05	http://api.brain-map.org/grid_data/download/79591569?include=energy
	1700010L04Rik	1.05	http://api.brain-map.org/grid_data/download/72081783?include=energy
	Xpo4	1.05	http://api.brain-map.org/grid_data/download/70303022?include=energy
	Vmn1r230	1.05	http://api.brain-map.org/grid_data/download/69442229?include=energy
	Ube2w	1.05	http://api.brain-map.org/grid_data/download/71211389?include=energy
	Gm5514	1.05	http://api.brain-map.org/grid_data/download/74736213?include=energy
	Akp3	1.05	http://api.brain-map.org/grid_data/download/70724565?include=energy
	Sgol1	1.05	http://api.brain-map.org/grid_data/download/72001868?include=energy
	LOC433493	1.049	http://api.brain-map.org/grid_data/download/70723319?include=energy
	Phb2	1.049	http://api.brain-map.org/grid_data/download/69529250?include=energy
	Mvk	1.049	http://api.brain-map.org/grid_data/download/79539594?include=energy
	Serinc3	1.049	http://api.brain-map.org/grid_data/download/71616360?include=energy
	A330049M08Rik	1.049	http://api.brain-map.org/grid_data/download/69059926?include=energy
	Sez6l2	1.049	http://api.brain-map.org/grid_data/download/1407?include=energy
	Slc38a10	1.049	http://api.brain-map.org/grid_data/download/69201696?include=energy
	Glt25d1	1.049	http://api.brain-map.org/grid_data/download/70812762?include=energy
	Slc25a39	1.049	http://api.brain-map.org/grid_data/download/74988740?include=energy
	Slc25a42	1.049	http://api.brain-map.org/grid_data/download/69236646?include=energy
	Zfp773	1.049	http://api.brain-map.org/grid_data/download/74821604?include=energy
	Gbe1	1.049	http://api.brain-map.org/grid_data/download/75042250?include=energy
	Ddx24	1.049	http://api.brain-map.org/grid_data/download/69014542?include=energy
	Mbnl1	1.049	http://api.brain-map.org/grid_data/download/75934934?include=energy
	Rft1	1.049	http://api.brain-map.org/grid_data/download/70565452?include=energy
	Zfp558	1.049	http://api.brain-map.org/grid_data/download/74581307?include=energy
	H2afj	1.049	http://api.brain-map.org/grid_data/download/71789757?include=energy
	Trpc2	1.049	http://api.brain-map.org/grid_data/download/73592539?include=energy
	Sept7	1.049	http://api.brain-map.org/grid_data/download/961?include=energy
	Alcam	1.049	http://api.brain-map.org/grid_data/download/70928271?include=energy
	Ciita	1.049	http://api.brain-map.org/grid_data/download/69530953?include=energy
	Ak8	1.049	http://api.brain-map.org/grid_data/download/71232594?include=energy
	Phlda1	1.049	http://api.brain-map.org/grid_data/download/68080675?include=energy
	Pcgf5	1.049	http://api.brain-map.org/grid_data/download/70227802?include=energy
	Wbp2nl	1.048	http://api.brain-map.org/grid_data/download/71891844?include=energy
	1700011E24Rik	1.048	http://api.brain-map.org/grid_data/download/72081659?include=energy
	Hoga1	1.048	http://api.brain-map.org/grid_data/download/70524282?include=energy
	Olfr547	1.048	http://api.brain-map.org/grid_data/download/74724151?include=energy
	9030419F21Rik	1.048	http://api.brain-map.org/grid_data/download/73635465?include=energy
	Rnf219	1.048	http://api.brain-map.org/grid_data/download/276273?include=energy
	Ick	1.048	http://api.brain-map.org/grid_data/download/68445065?include=energy
	Klhdc9	1.048	http://api.brain-map.org/grid_data/download/69353152?include=energy
	Ccr8	1.048	http://api.brain-map.org/grid_data/download/70593129?include=energy
	Habp4	1.048	http://api.brain-map.org/grid_data/download/69734893?include=energy
	Nsfl1c	1.048	http://api.brain-map.org/grid_data/download/69782413?include=energy
	Gabbr1	1.048	http://api.brain-map.org/grid_data/download/68862120?include=energy
	Olfr76	1.048	http://api.brain-map.org/grid_data/download/74277395?include=energy
	Myh10	1.048	http://api.brain-map.org/grid_data/download/69781971?include=energy
	Gnrhr	1.048	http://api.brain-map.org/grid_data/download/70593007?include=energy
	Tgfbi	1.048	http://api.brain-map.org/grid_data/download/69980310?include=energy
	LOC432531	1.048	http://api.brain-map.org/grid_data/download/70608598?include=energy
	4930511M11Rik	1.048	http://api.brain-map.org/grid_data/download/71891635?include=energy
	Vma21	1.048	http://api.brain-map.org/grid_data/download/71891545?include=energy
	Olfr125	1.048	http://api.brain-map.org/grid_data/download/74720663?include=energy
	Rbm28	1.048	http://api.brain-map.org/grid_data/download/74359431?include=energy
	C230071H21Rik*	1.048	http://api.brain-map.org/grid_data/download/73811681?include=energy
	Kntc1	1.048	http://api.brain-map.org/grid_data/download/70295440?include=energy
	Slc4a3	1.048	http://api.brain-map.org/grid_data/download/69874000?include=energy
	Prom1	1.048	http://api.brain-map.org/grid_data/download/79756306?include=energy
	Mpnd	1.048	http://api.brain-map.org/grid_data/download/75146005?include=energy
	Cox7a2	1.048	http://api.brain-map.org/grid_data/download/68301443?include=energy
	Tradd	1.048	http://api.brain-map.org/grid_data/download/69134193?include=energy
	Olfr323	1.048	http://api.brain-map.org/grid_data/download/74720991?include=energy
	Sparc	1.047	http://api.brain-map.org/grid_data/download/73788443?include=energy
	Vmn1r75	1.047	http://api.brain-map.org/grid_data/download/70785678?include=energy
	1100001G20Rik	1.047	http://api.brain-map.org/grid_data/download/74427075?include=energy
	Zcchc17	1.047	http://api.brain-map.org/grid_data/download/69015434?include=energy
	Rnf152	1.047	http://api.brain-map.org/grid_data/download/75043151?include=energy
	Igf2	1.047	http://api.brain-map.org/grid_data/download/2313?include=energy
	Foxj1	1.047	http://api.brain-map.org/grid_data/download/81790662?include=energy
	Fsip1	1.047	http://api.brain-map.org/grid_data/download/71892143?include=energy
	Ncdn	1.047	http://api.brain-map.org/grid_data/download/684?include=energy
	Usp54	1.047	http://api.brain-map.org/grid_data/download/70194660?include=energy
	Tmem29	1.047	http://api.brain-map.org/grid_data/download/75080656?include=energy
	Dnajc15	1.047	http://api.brain-map.org/grid_data/download/68744683?include=energy
	Limk1	1.047	http://api.brain-map.org/grid_data/download/79908802?include=energy
	Rpl4	1.047	http://api.brain-map.org/grid_data/download/69095958?include=energy
	D10Jhu81e	1.047	http://api.brain-map.org/grid_data/download/68341412?include=energy
	Htt	1.047	http://api.brain-map.org/grid_data/download/69734971?include=energy
	Nr2e3	1.047	http://api.brain-map.org/grid_data/download/2434?include=energy
	B3galt4	1.047	http://api.brain-map.org/grid_data/download/69527902?include=energy
	Esd	1.047	http://api.brain-map.org/grid_data/download/69672144?include=energy
	Enpp5	1.047	http://api.brain-map.org/grid_data/download/69080062?include=energy
	Adamdec1	1.047	http://api.brain-map.org/grid_data/download/68924763?include=energy
	Slc25a37	1.046	http://api.brain-map.org/grid_data/download/68445000?include=energy
	Gm9925	1.046	http://api.brain-map.org/grid_data/download/70723008?include=energy
	Reep5	1.046	http://api.brain-map.org/grid_data/download/2159?include=energy
	Gm1571	1.046	http://api.brain-map.org/grid_data/download/74821862?include=energy
	Gm9949	1.046	http://api.brain-map.org/grid_data/download/71808490?include=energy
	Ascl1	1.046	http://api.brain-map.org/grid_data/download/73817423?include=energy
	Nanos1	1.046	http://api.brain-map.org/grid_data/download/70546245?include=energy
	Gata5	1.046	http://api.brain-map.org/grid_data/download/71307346?include=energy
	Crat	1.046	http://api.brain-map.org/grid_data/download/2119?include=energy
	Tbl3	1.046	http://api.brain-map.org/grid_data/download/248328?include=energy
	Tmem41b	1.046	http://api.brain-map.org/grid_data/download/75750294?include=energy
	Pou1f1	1.046	http://api.brain-map.org/grid_data/download/69117158?include=energy
	Tm6sf2	1.046	http://api.brain-map.org/grid_data/download/69173337?include=energy
	Napsa	1.046	http://api.brain-map.org/grid_data/download/69549295?include=energy
	Gm597	1.046	http://api.brain-map.org/grid_data/download/70295620?include=energy
	D430040D24Rik	1.045	http://api.brain-map.org/grid_data/download/71160316?include=energy
	Vmn1r76	1.045	http://api.brain-map.org/grid_data/download/70785666?include=energy
	Zswim4	1.045	http://api.brain-map.org/grid_data/download/70523674?include=energy
	Npdc1	1.045	http://api.brain-map.org/grid_data/download/715?include=energy
	Fignl1	1.045	http://api.brain-map.org/grid_data/download/69672468?include=energy
	LOC433117	1.045	http://api.brain-map.org/grid_data/download/71808534?include=energy
	Caly	1.045	http://api.brain-map.org/grid_data/download/75831782?include=energy
	Pstpip2	1.045	http://api.brain-map.org/grid_data/download/80514000?include=energy
	Sdha	1.045	http://api.brain-map.org/grid_data/download/67815548?include=energy
	Sephs1	1.045	http://api.brain-map.org/grid_data/download/69873528?include=energy
	Cyp2j6	1.045	http://api.brain-map.org/grid_data/download/77278979?include=energy
	Ctsw	1.045	http://api.brain-map.org/grid_data/download/75041420?include=energy
	Ndufa13	1.045	http://api.brain-map.org/grid_data/download/69838573?include=energy
	Clec2f-ps	1.045	http://api.brain-map.org/grid_data/download/74735289?include=energy
	Fam96b	1.045	http://api.brain-map.org/grid_data/download/74819685?include=energy
	Synj2bp	1.045	http://api.brain-map.org/grid_data/download/77414884?include=energy
	Wdr72	1.045	http://api.brain-map.org/grid_data/download/74277303?include=energy
	Nat1	1.045	http://api.brain-map.org/grid_data/download/71234532?include=energy
	Rassf2	1.045	http://api.brain-map.org/grid_data/download/68744432?include=energy
	Mm.208428	1.045	http://api.brain-map.org/grid_data/download/71152384?include=energy
	1600027N09Rik	1.045	http://api.brain-map.org/grid_data/download/69353318?include=energy
	Fam120b	1.045	http://api.brain-map.org/grid_data/download/71724792?include=energy
	Efhc2	1.045	http://api.brain-map.org/grid_data/download/70717365?include=energy
	Slc24a6	1.045	http://api.brain-map.org/grid_data/download/78634029?include=energy
	Rpl28	1.045	http://api.brain-map.org/grid_data/download/69173436?include=energy
	Zfp592	1.044	http://api.brain-map.org/grid_data/download/73870668?include=energy
	A330074K22Rik	1.044	http://api.brain-map.org/grid_data/download/70300475?include=energy
	Prkaca	1.044	http://api.brain-map.org/grid_data/download/532575?include=energy
	Shfm1	1.044	http://api.brain-map.org/grid_data/download/79544852?include=energy
[truncated: 17,929 more rows]

## Sheet: Table 6
	Supplementary Table 6: Clusters of MS-associated gene expression throughout neurodevelopment of brain regions affected by immune dysfunction.
	Gene	Age	Z-score	Cluster	URL
	Adcyap1	p04	1.36689	1	http://api.brain-map.org/grid_data/download/100056232?include=energy
	Adnp	p04	0.970238	1	http://api.brain-map.org/grid_data/download/100081607?include=energy
	Adra2b	p04	1.08976	1	http://api.brain-map.org/grid_data/download/100056127?include=energy
	Ahi1	p04	1.20349	1	http://api.brain-map.org/grid_data/download/100081430?include=energy
	Alcam	p04	0.600716	1	http://api.brain-map.org/grid_data/download/100084414?include=energy
	Angpt2	p04	1.19866	1	http://api.brain-map.org/grid_data/download/100092225?include=energy
	Angptl4	p04	1.49879	1	http://api.brain-map.org/grid_data/download/100072198?include=energy
	Apc	p04	0.495353	1	http://api.brain-map.org/grid_data/download/100091889?include=energy
	Axl	p04	0.894365	1	http://api.brain-map.org/grid_data/download/100056010?include=energy
	Bmpr2	p04	0.923247	1	http://api.brain-map.org/grid_data/download/100057296?include=energy
	Cacna1h	p04	1.40021	1	http://api.brain-map.org/grid_data/download/100092168?include=energy
	Casp3	p04	1.35877	1	http://api.brain-map.org/grid_data/download/100084424?include=energy
	Cdh1	p04	1.49698	1	http://api.brain-map.org/grid_data/download/100057286?include=energy
	Cntn1	p04	0.91537	1	http://api.brain-map.org/grid_data/download/100091878?include=energy
	Cxcl12	p04	1.07317	1	http://api.brain-map.org/grid_data/download/100084454?include=energy
	Cxcr4	p04	0.772253	1	http://api.brain-map.org/grid_data/download/100084355?include=energy
	Ddr1	p04	0.727182	1	http://api.brain-map.org/grid_data/download/100057305?include=energy
	Ephb2	p04	1.46587	1	http://api.brain-map.org/grid_data/download/100057311?include=energy
	Fbxw4	p04	1.31067	1	http://api.brain-map.org/grid_data/download/100055996?include=energy
	Fgf23	p04	1.29237	1	http://api.brain-map.org/grid_data/download/100074941?include=energy
	Fmr1	p04	1.01489	1	http://api.brain-map.org/grid_data/download/100072184?include=energy
	Fn1	p04	0.597537	1	http://api.brain-map.org/grid_data/download/100056091?include=energy
	Fyn	p04	1.25745	1	http://api.brain-map.org/grid_data/download/100079217?include=energy
	Gap43	p04	0.873701	1	http://api.brain-map.org/grid_data/download/100054842?include=energy
	Gata3	p04	1.45733	1	http://api.brain-map.org/grid_data/download/100078485?include=energy
	Ghsr	p04	0.944015	1	http://api.brain-map.org/grid_data/download/100056136?include=energy
	Gria2	p04	0.762402	1	http://api.brain-map.org/grid_data/download/100056084?include=energy
	Grm3	p04	1.45525	1	http://api.brain-map.org/grid_data/download/100074223?include=energy
	Grm8	p04	1.14907	1	http://api.brain-map.org/grid_data/download/100056121?include=energy
	Hfe	p04	1.31441	1	http://api.brain-map.org/grid_data/download/100084418?include=energy
	Hrh1	p04	1.49295	1	http://api.brain-map.org/grid_data/download/100056341?include=energy
	Mc4r	p04	1.29863	1	http://api.brain-map.org/grid_data/download/100073395?include=energy
	Ncam1	p04	1.37072	1	http://api.brain-map.org/grid_data/download/100072208?include=energy
	Nfkbia	p04	1.3387	1	http://api.brain-map.org/grid_data/download/100057360?include=energy
	Nfya	p04	0.995787	1	http://api.brain-map.org/grid_data/download/100077680?include=energy
	Nos1	p04	1.28228	1	http://api.brain-map.org/grid_data/download/100057322?include=energy
	Notch3	p04	1.27839	1	http://api.brain-map.org/grid_data/download/100073389?include=energy
	Npy	p04	1.41779	1	http://api.brain-map.org/grid_data/download/100073378?include=energy
	Nr4a3	p04	1.46698	1	http://api.brain-map.org/grid_data/download/100077675?include=energy
	Nrxn1	p04	1.0791	1	http://api.brain-map.org/grid_data/download/100056069?include=energy
	Ntf3	p04	1.49867	1	http://api.brain-map.org/grid_data/download/100056619?include=energy
	Ntn1	p04	1.45463	1	http://api.brain-map.org/grid_data/download/100057341?include=energy
	Plxna2	p04	1.08555	1	http://api.brain-map.org/grid_data/download/100092169?include=energy
	Plxna3	p04	1.36964	1	http://api.brain-map.org/grid_data/download/100074188?include=energy
	Polr1d	p04	0.549789	1	http://api.brain-map.org/grid_data/download/161149818?include=energy
	Rara	p04	0.94255	1	http://api.brain-map.org/grid_data/download/100079223?include=energy
	Reln	p04	1.16454	1	http://api.brain-map.org/grid_data/download/100073399?include=energy
	Rtn4r	p04	1.06744	1	http://api.brain-map.org/grid_data/download/100056070?include=energy
	Sema3a	p04	0.658955	1	http://api.brain-map.org/grid_data/download/100072228?include=energy
	Sema4a	p04	0.975122	1	http://api.brain-map.org/grid_data/download/100056000?include=energy
	Slc1a3	p04	1.39158	1	http://api.brain-map.org/grid_data/download/100084400?include=energy
	Slc1a4	p04	1.49552	1	http://api.brain-map.org/grid_data/download/100084403?include=energy
	Slc6a4	p04	1.28016	1	http://api.brain-map.org/grid_data/download/100056202?include=energy
	Sp3	p04	0.915803	1	http://api.brain-map.org/grid_data/download/100074969?include=energy
	Ssrp1	p04	0.959776	1	http://api.brain-map.org/grid_data/download/100081393?include=energy
	Stx1a	p04	0.63039	1	http://api.brain-map.org/grid_data/download/100073372?include=energy
	Trpv1	p04	1.20236	1	http://api.brain-map.org/grid_data/download/100056185?include=energy
	Vegfa	p04	0.901072	1	http://api.brain-map.org/grid_data/download/100084416?include=energy
	Ache	p04	-0.994099	2	http://api.brain-map.org/grid_data/download/100020324?include=energy
	Aff3	p04	-0.606881	2	http://api.brain-map.org/grid_data/download/100075001?include=energy
	Agt	p04	-0.00516049	2	http://api.brain-map.org/grid_data/download/100092244?include=energy
	Amh	p04	-0.473074	2	http://api.brain-map.org/grid_data/download/100056338?include=energy
	App	p04	-0.362447	2	http://api.brain-map.org/grid_data/download/100072246?include=energy
	Aqp4	p04	-1.05055	2	http://api.brain-map.org/grid_data/download/100054925?include=energy
	Bach2	p04	-0.346752	2	http://api.brain-map.org/grid_data/download/100076666?include=energy
	Bmp2	p04	-0.560617	2	http://api.brain-map.org/grid_data/download/100072192?include=energy
	Bmp4	p04	-0.646078	2	http://api.brain-map.org/grid_data/download/100054907?include=energy
	C1qa	p04	0.416399	2	http://api.brain-map.org/grid_data/download/100093000?include=energy
	Cd44	p04	-0.823299	2	http://api.brain-map.org/grid_data/download/100054861?include=energy
	Cdh3	p04	-0.635735	2	http://api.brain-map.org/grid_data/download/100077682?include=energy
	Cic	p04	-0.0531248	2	http://api.brain-map.org/grid_data/download/100081625?include=energy
	Cldn5	p04	-0.405607	2	http://api.brain-map.org/grid_data/download/100092250?include=energy
	Clock	p04	-0.478025	2	http://api.brain-map.org/grid_data/download/100074203?include=energy
	Clstn2	p04	-1.07066	2	http://api.brain-map.org/grid_data/download/100091841?include=energy
	Clu	p04	0.0116177	2	http://api.brain-map.org/grid_data/download/100073408?include=energy
	Col11a2	p04	-0.792661	2	http://api.brain-map.org/grid_data/download/100078870?include=energy
	Col2a1	p04	-0.708563	2	http://api.brain-map.org/grid_data/download/100077687?include=energy
	Creb1	p04	-0.891397	2	http://api.brain-map.org/grid_data/download/100054962?include=energy
	Crhr1	p04	-1.12212	2	http://api.brain-map.org/grid_data/download/100074479?include=energy
	Csf1r	p04	0.168433	2	http://api.brain-map.org/grid_data/download/100057280?include=energy
	Ctnnb1	p04	0.00194972	2	http://api.brain-map.org/grid_data/download/100073374?include=energy
	Cyp7b1	p04	-1.14346	2	http://api.brain-map.org/grid_data/download/100081820?include=energy
	Dbp	p04	-0.91268	2	http://api.brain-map.org/grid_data/download/100078487?include=energy
	Dll1	p04	-0.722021	2	http://api.brain-map.org/grid_data/download/100032091?include=energy
	Dll4	p04	-0.465687	2	http://api.brain-map.org/grid_data/download/100056016?include=energy
	Ebf1	p04	-0.173137	2	http://api.brain-map.org/grid_data/download/100092103?include=energy
	Ednrb	p04	-0.299523	2	http://api.brain-map.org/grid_data/download/100021561?include=energy
	Egf	p04	-0.597668	2	http://api.brain-map.org/grid_data/download/100101332?include=energy
	Egfr	p04	-0.459563	2	http://api.brain-map.org/grid_data/download/100021570?include=energy
	Epha4	p04	-1.0532	2	http://api.brain-map.org/grid_data/download/100093835?include=energy
	Erbb3	p04	-0.864115	2	http://api.brain-map.org/grid_data/download/100072219?include=energy
	Ets1	p04	0.489058	2	http://api.brain-map.org/grid_data/download/100074708?include=energy
	Fgf1	p04	-0.896194	2	http://api.brain-map.org/grid_data/download/100091892?include=energy
	Foxc1	p04	-1.05908	2	http://api.brain-map.org/grid_data/download/100074278?include=energy
	Foxo3	p04	-0.789444	2	http://api.brain-map.org/grid_data/download/100101240?include=energy
	Fzd4	p04	-0.851991	2	http://api.brain-map.org/grid_data/download/100091931?include=energy
	Gal	p04	0.0336131	2	http://api.brain-map.org/grid_data/download/100056067?include=energy
	Gdf15	p04	-1.08894	2	http://api.brain-map.org/grid_data/download/100072233?include=energy
	Gfap	p04	-0.297999	2	http://api.brain-map.org/grid_data/download/100073403?include=energy
	Gja1	p04	-0.943668	2	http://api.brain-map.org/grid_data/download/100054851?include=energy
	Gli1	p04	-0.879626	2	http://api.brain-map.org/grid_data/download/100059122?include=energy
	Glis3	p04	-0.549789	2	http://api.brain-map.org/grid_data/download/100093012?include=energy
	Grm1	p04	-0.987409	2	http://api.brain-map.org/grid_data/download/100072270?include=energy
	Hcrt	p04	-0.528893	2	http://api.brain-map.org/grid_data/download/100073410?include=energy
	Hspb8	p04	-0.87573	2	http://api.brain-map.org/grid_data/download/100055017?include=energy
	Igf1	p04	-0.0814618	2	http://api.brain-map.org/grid_data/download/100072243?include=energy
	Igfbp1	p04	-0.643446	2	http://api.brain-map.org/grid_data/download/100092127?include=energy
	Igfbp3	p04	0.410414	2	http://api.brain-map.org/grid_data/download/100072209?include=energy
	Ikzf1	p04	-0.642131	2	http://api.brain-map.org/grid_data/download/100078557?include=energy
	Insrr	p04	-1.13108	2	http://api.brain-map.org/grid_data/download/100093113?include=energy
	Irf1	p04	-0.990865	2	http://api.brain-map.org/grid_data/download/100092128?include=energy
	Itga4	p04	-0.559351	2	http://api.brain-map.org/grid_data/download/100078406?include=energy
	Itgam	p04	-0.514761	2	http://api.brain-map.org/grid_data/download/100081850?include=energy
	Jag1	p04	-0.390421	2	http://api.brain-map.org/grid_data/download/100059159?include=energy
	Jazf1	p04	-0.335603	2	http://api.brain-map.org/grid_data/download/100075693?include=energy
	Kdr	p04	-0.400419	2	http://api.brain-map.org/grid_data/download/100054882?include=energy
	Lgals1	p04	-0.96769	2	http://api.brain-map.org/grid_data/download/100055177?include=energy
	Lpl	p04	-0.481183	2	http://api.brain-map.org/grid_data/download/100055156?include=energy
	Mapk8	p04	-0.978455	2	http://api.brain-map.org/grid_data/download/100054996?include=energy
	Maz	p04	-1.11998	2	http://api.brain-map.org/grid_data/download/100078523?include=energy
	Mertk	p04	-0.85678	2	http://api.brain-map.org/grid_data/download/100091918?include=energy
	Mst1	p04	-0.845665	2	http://api.brain-map.org/grid_data/download/100091926?include=energy
	Mtor	p04	-1.1882	2	http://api.brain-map.org/grid_data/download/100091856?include=energy
	Mycn	p04	-0.0149876	2	http://api.brain-map.org/grid_data/download/100077648?include=energy
	Myt1	p04	-0.755919	2	http://api.brain-map.org/grid_data/download/100074985?include=energy
	Nfe2l2	p04	-0.695725	2	http://api.brain-map.org/grid_data/download/100075637?include=energy
	Nfkb1	p04	-0.990246	2	http://api.brain-map.org/grid_data/download/100075676?include=energy
	Nog	p04	-0.71247	2	http://api.brain-map.org/grid_data/download/100076644?include=energy
	Notch2	p04	-0.261904	2	http://api.brain-map.org/grid_data/download/100055011?include=energy
	Notch4	p04	-0.973592	2	http://api.brain-map.org/grid_data/download/100074263?include=energy
	Nr1h3	p04	-0.596796	2	http://api.brain-map.org/grid_data/download/100081834?include=energy
	Nr3c2	p04	-0.394478	2	http://api.brain-map.org/grid_data/download/100078561?include=energy
	Olig1	p04	-1.14388	2	http://api.brain-map.org/grid_data/download/100077689?include=energy
	P2rx7	p04	-0.713609	2	http://api.brain-map.org/grid_data/download/100072206?include=energy
	Pml	p04	-0.71559	2	http://api.brain-map.org/grid_data/download/100101193?include=energy
	Pou5f1	p04	-1.039	2	http://api.brain-map.org/grid_data/download/100081480?include=energy
	Ppargc1a	p04	-0.682915	2	http://api.brain-map.org/grid_data/download/100077679?include=energy
	Psen1	p04	-0.306866	2	http://api.brain-map.org/grid_data/download/100056015?include=energy
	Rbpj	p04	-0.647752	2	http://api.brain-map.org/grid_data/download/100056045?include=energy
	Robo3	p04	-0.653297	2	http://api.brain-map.org/grid_data/download/100074272?include=energy
	Sall1	p04	-0.61469	2	http://api.brain-map.org/grid_data/download/161151415?include=energy
	Selplg	p04	-1.17709	2	http://api.brain-map.org/grid_data/download/100092211?include=energy
	Sema7a	p04	0.336572	2	http://api.brain-map.org/grid_data/download/100056087?include=energy
	Serpina3k	p04	-0.963887	2	http://api.brain-map.org/grid_data/download/100055158?include=energy
	Slc16a2	p04	-0.84214	2	http://api.brain-map.org/grid_data/download/100091833?include=energy
	Slc40a1	p04	0.0966187	2	http://api.brain-map.org/grid_data/download/100081836?include=energy
	Snca	p04	0.271429	2	http://api.brain-map.org/grid_data/download/100091932?include=energy
	Sox8	p04	-1.19696	2	http://api.brain-map.org/grid_data/download/100075736?include=energy
	Sstr4	p04	-0.932822	2	http://api.brain-map.org/grid_data/download/100072177?include=energy
	Stat4	p04	-0.794034	2	http://api.brain-map.org/grid_data/download/100075735?include=energy
	Tbx21	p04	-0.542856	2	http://api.brain-map.org/grid_data/download/100093010?include=energy
	Tgfa	p04	-0.328762	2	http://api.brain-map.org/grid_data/download/100057402?include=energy
	Tgfb1	p04	-0.147913	2	http://api.brain-map.org/grid_data/download/100054863?include=energy
	Tgfb2	p04	-1.10961	2	http://api.brain-map.org/grid_data/download/100054850?include=energy
	Tgfbr1	p04	-0.0108285	2	http://api.brain-map.org/grid_data/download/100054964?include=energy
	Th	p04	0.0765283	2	http://api.brain-map.org/grid_data/download/100073400?include=energy
	Tmem119	p04	-1.13709	2	http://api.brain-map.org/grid_data/download/100090894?include=energy
	Tph2	p04	-0.500325	2	http://api.brain-map.org/grid_data/download/100057403?include=energy
	Trib2	p04	0.385225	2	http://api.brain-map.org/grid_data/download/100055166?include=energy
	Trp53	p04	-0.288888	2	http://api.brain-map.org/grid_data/download/100092249?include=energy
	Vdr	p04	-0.572221	2	http://api.brain-map.org/grid_data/download/100074713?include=energy
	Vipr2	p04	-0.982691	2	http://api.brain-map.org/grid_data/download/100081862?include=energy
	Wnt3	p04	-0.411949	2	http://api.brain-map.org/grid_data/download/100073412?include=energy
	Xbp1	p04	-0.989921	2	http://api.brain-map.org/grid_data/download/100075682?include=energy
	Zfp36l1	p04	-0.595374	2	http://api.brain-map.org/grid_data/download/161151333?include=energy
	A2m	p04	-0.575119	3	http://api.brain-map.org/grid_data/download/100084373?include=energy
	Abl1	p04	-1.43785	3	http://api.brain-map.org/grid_data/download/100084364?include=energy
	Ace	p04	-0.936813	3	http://api.brain-map.org/grid_data/download/100084361?include=energy
	Actb	p04	-1.44903	3	http://api.brain-map.org/grid_data/download/100056178?include=energy
	Anxa2	p04	-1.31495	3	http://api.brain-map.org/grid_data/download/100074264?include=energy
	Arnt2	p04	-1.23513	3	http://api.brain-map.org/grid_data/download/100074988?include=energy
	Atf4	p04	-1.31107	3	http://api.brain-map.org/grid_data/download/100075690?include=energy
	Bdnf	p04	-1.23194	3	http://api.brain-map.org/grid_data/download/100091864?include=energy
	Bmp1	p04	-1.45561	3	http://api.brain-map.org/grid_data/download/100092330?include=energy
	Bmp7	p04	-1.0219	3	http://api.brain-map.org/grid_data/download/100074464?include=energy
	Car2	p04	-1.03513	3	http://api.brain-map.org/grid_data/download/100081431?include=energy
	Cartpt	p04	-1.33481	3	http://api.brain-map.org/grid_data/download/100055006?include=energy
	Cldn11	p04	-1.44542	3	http://api.brain-map.org/grid_data/download/100072261?include=energy
	Cnp	p04	-1.34101	3	http://api.brain-map.org/grid_data/download/100081837?include=energy
	Comt	p04	-1.43378	3	http://api.brain-map.org/grid_data/download/100021509?include=energy
	Cx3cl1	p04	-1.42588	3	http://api.brain-map.org/grid_data/download/100074726?include=energy
	Dcn	p04	-1.44908	3	http://api.brain-map.org/grid_data/download/100040925?include=energy
	Dlk1	p04	-1.44398	3	http://api.brain-map.org/grid_data/download/100056345?include=energy
	Drd2	p04	-1.47424	3	http://api.brain-map.org/grid_data/download/100021512?include=energy
	Egr1	p04	-1.31677	3	http://api.brain-map.org/grid_data/download/100092154?include=energy
	Eomes	p04	-0.286801	3	http://api.brain-map.org/grid_data/download/100092540?include=energy
	Epas1	p04	-1.34045	3	http://api.brain-map.org/grid_data/download/100075697?include=energy
	Fgfr1	p04	-1.12792	3	http://api.brain-map.org/grid_data/download/100055157?include=energy
	Fos	p04	-1.32194	3	http://api.brain-map.org/grid_data/download/100056004?include=energy
	Gad1	p04	-1.15192	3	http://api.brain-map.org/grid_data/download/100054917?include=energy
	Gad2	p04	-1.47482	3	http://api.brain-map.org/grid_data/download/100092175?include=energy
	Gpr37	p04	-1.16782	3	http://api.brain-map.org/grid_data/download/100054915?include=energy
	Gria3	p04	-1.33503	3	http://api.brain-map.org/grid_data/download/100092161?include=energy
	Gria4	p04	-1.23119	3	http://api.brain-map.org/grid_data/download/100092177?include=energy
	Grin2b	p04	-1.4603	3	http://api.brain-map.org/grid_data/download/100092159?include=energy
	Grm5	p04	-1.26967	3	http://api.brain-map.org/grid_data/download/100092137?include=energy
	Hif1a	p04	-1.39031	3	http://api.brain-map.org/grid_data/download/100075639?include=energy
	Icam5	p04	-1.31001	3	http://api.brain-map.org/grid_data/download/100076661?include=energy
	Inpp4b	p04	-1.13408	3	http://api.brain-map.org/grid_data/download/100054988?include=energy
	Lepr	p04	-0.961866	3	http://api.brain-map.org/grid_data/download/100091939?include=energy
	Lrrk2	p04	-0.974006	3	http://api.brain-map.org/grid_data/download/100072183?include=energy
	Mog	p04	-1.43475	3	http://api.brain-map.org/grid_data/download/100084460?include=energy
	Ncoa2	p04	-1.17828	3	http://api.brain-map.org/grid_data/download/100075004?include=energy
	Nfasc	p04	-1.40534	3	http://api.brain-map.org/grid_data/download/100074987?include=energy
	Ngf	p04	-1.28144	3	http://api.brain-map.org/grid_data/download/100074232?include=energy
	Nr3c1	p04	-0.739257	3	http://api.brain-map.org/grid_data/download/100074192?include=energy
	Nr4a1	p04	-1.46046	3	http://api.brain-map.org/grid_data/download/100054849?include=energy
	Ostf1	p04	-1.11896	3	http://api.brain-map.org/grid_data/download/100075741?include=energy
	Plp1	p04	-1.28268	3	http://api.brain-map.org/grid_data/download/100054916?include=energy
	Pomc	p04	-1.20526	3	http://api.brain-map.org/grid_data/download/100074250?include=energy
	Prlr	p04	-1.49346	3	http://api.brain-map.org/grid_data/download/100054848?include=energy
	Prnp	p04	-1.47962	3	http://api.brain-map.org/grid_data/download/100054845?include=energy
	Rac2	p04	-0.947166	3	http://api.brain-map.org/grid_data/download/100094443?include=energy
	Rora	p04	-1.48526	3	http://api.brain-map.org/grid_data/download/100054927?include=energy
	Rreb1	p04	-1.37956	3	http://api.brain-map.org/grid_data/download/100056170?include=energy
	S100b	p04	-1.30792	3	http://api.brain-map.org/grid_data/download/100074954?include=energy
	Slc1a2	p04	-1.36403	3	http://api.brain-map.org/grid_data/download/100057363?include=energy
	Smad4	p04	-1.12368	3	http://api.brain-map.org/grid_data/download/100074270?include=energy
	Sorl1	p04	-1.33398	3	http://api.brain-map.org/grid_data/download/100084345?include=energy
	Sox10	p04	-1.30472	3	http://api.brain-map.org/grid_data/download/100054866?include=energy
	Sox2	p04	-1.07567	3	http://api.brain-map.org/grid_data/download/100074249?include=energy
	Spp1	p04	-1.38052	3	http://api.brain-map.org/grid_data/download/100056075?include=energy
	Stat1	p04	-1.30212	3	http://api.brain-map.org/grid_data/download/100074964?include=energy
	Stat5b	p04	-0.579432	3	http://api.brain-map.org/grid_data/download/100075638?include=energy
	Syn1	p04	-1.27917	3	http://api.brain-map.org/grid_data/download/100054911?include=energy
	Syt1	p04	-1.38874	3	http://api.brain-map.org/grid_data/download/100072264?include=energy
	Tac1	p04	-1.4872	3	http://api.brain-map.org/grid_data/download/100074468?include=energy
	Tac2	p04	-1.33153	3	http://api.brain-map.org/grid_data/download/100054971?include=energy
	Tef	p04	-1.43907	3	http://api.brain-map.org/grid_data/download/100075648?include=energy
	Trp63	p04	-1.1906	3	http://api.brain-map.org/grid_data/download/100092340?include=energy
	Vip	p04	-1.47427	3	http://api.brain-map.org/grid_data/download/100074480?include=energy
	Adam17	p04	-0.746187	4	http://api.brain-map.org/grid_data/download/100091923?include=energy
	Agtr1a	p04	-0.0792404	4	http://api.brain-map.org/grid_data/download/100020263?include=energy
	Ahr	p04	-0.960999	4	http://api.brain-map.org/grid_data/download/100081403?include=energy
	Akt1	p04	-0.509223	4	http://api.brain-map.org/grid_data/download/100081424?include=energy
	Apod	p04	-1.14433	4	http://api.brain-map.org/grid_data/download/100084378?include=energy
	Apoe	p04	-0.884716	4	http://api.brain-map.org/grid_data/download/100054922?include=energy
	Ar	p04	-0.610571	4	http://api.brain-map.org/grid_data/download/100020262?include=energy
	Arntl	p04	8.98066e-05	4	http://api.brain-map.org/grid_data/download/100074704?include=energy
	Ascl2	p04	-0.524925	4	http://api.brain-map.org/grid_data/download/100092123?include=energy
	Atf3	p04	-1.04316	4	http://api.brain-map.org/grid_data/download/100091971?include=energy
	Bche	p04	-0.71292	4	http://api.brain-map.org/grid_data/download/100020261?include=energy
	Bcl2	p04	-0.34256	4	http://api.brain-map.org/grid_data/download/100076639?include=energy
	Bmp5	p04	-1.08638	4	http://api.brain-map.org/grid_data/download/100091920?include=energy
	Brca1	p04	-0.693438	4	http://api.brain-map.org/grid_data/download/161155276?include=energy
	Cd47	p04	0.508483	4	http://api.brain-map.org/grid_data/download/100074716?include=energy
	Cdh17	p04	-0.684603	4	http://api.brain-map.org/grid_data/download/100075713?include=energy
	Cdx2	p04	-0.880349	4	http://api.brain-map.org/grid_data/download/100081405?include=energy
	Chat	p04	-0.580974	4	http://api.brain-map.org/grid_data/download/100059117?include=energy
	Cnr1	p04	-0.838095	4	http://api.brain-map.org/grid_data/download/100051838?include=energy
	Cnr2	p04	-0.786113	4	http://api.brain-map.org/grid_data/download/100054924?include=energy
	Cst3	p04	-0.237038	4	http://api.brain-map.org/grid_data/download/100056013?include=energy
	Cux2	p04	0.0896144	4	http://api.brain-map.org/grid_data/download/100056187?include=energy
	Ddit3	p04	-0.548235	4	http://api.brain-map.org/grid_data/download/100078501?include=energy
	Erg	p04	0.327551	4	http://api.brain-map.org/grid_data/download/100078551?include=energy
	Esr1	p04	-1.05969	4	http://api.brain-map.org/grid_data/download/100021757?include=energy
	Esr2	p04	-0.711577	4	http://api.brain-map.org/grid_data/download/100021758?include=energy
	Evi5	p04	-0.731688	4	http://api.brain-map.org/grid_data/download/100091937?include=energy
	Fas	p04	-0.0457579	4	http://api.brain-map.org/grid_data/download/100084344?include=energy
	Foxp3	p04	-0.411332	4	http://api.brain-map.org/grid_data/download/100081410?include=energy
	Gabpa	p04	0.391503	4	http://api.brain-map.org/grid_data/download/100078476?include=energy
	Gabra3	p04	-0.875742	4	http://api.brain-map.org/grid_data/download/100021625?include=energy
	Galr2	p04	0.15991	4	http://api.brain-map.org/grid_data/download/100092251?include=energy
	Grm4	p04	-0.399121	4	http://api.brain-map.org/grid_data/download/100056120?include=energy
	Hap1	p04	0.452877	4	http://api.brain-map.org/grid_data/download/100054910?include=energy
	Hoxb4	p04	-0.707895	4	http://api.brain-map.org/grid_data/download/100078519?include=energy
	Hrh3	p04	-1.10271	4	http://api.brain-map.org/grid_data/download/100101304?include=energy
	Hspd1	p04	-0.120343	4	http://api.brain-map.org/grid_data/download/100084410?include=energy
	Igf1r	p04	0.500253	4	http://api.brain-map.org/grid_data/download/100057336?include=energy
	Il16	p04	-0.988956	4	http://api.brain-map.org/grid_data/download/100055173?include=energy
	Il6st	p04	-0.498997	4	http://api.brain-map.org/grid_data/download/100057337?include=energy
	Itln1	p04	-0.918824	4	http://api.brain-map.org/grid_data/download/100093122?include=energy
	Kcnh7	p04	-0.941378	4	http://api.brain-map.org/grid_data/download/100040938?include=energy
	Lrp1	p04	0.689939	4	http://api.brain-map.org/grid_data/download/100084381?include=energy
	Mapt	p04	-0.0444421	4	http://api.brain-map.org/grid_data/download/100054902?include=energy
	Mbp	p04	-1.13905	4	http://api.brain-map.org/grid_data/download/100054892?include=energy
	Mef2b	p04	-0.818952	4	http://api.brain-map.org/grid_data/download/100101307?include=energy
	Mmp9	p04	-0.493207	4	http://api.brain-map.org/grid_data/download/100094463?include=energy
	Msc	p04	-1.10756	4	http://api.brain-map.org/grid_data/download/100081417?include=energy
	Mst1r	p04	-0.177686	4	http://api.brain-map.org/grid_data/download/100074185?include=energy
	Nfatc2	p04	-0.668144	4	http://api.brain-map.org/grid_data/download/100073381?include=energy
	Nos3	p04	-0.405413	4	http://api.brain-map.org/grid_data/download/100084358?include=energy
	Notch1	p04	0.745301	4	http://api.brain-map.org/grid_data/download/100056172?include=energy
	Nr0b2	p04	-0.916636	4	http://api.brain-map.org/grid_data/download/100081821?include=energy
	Nr1i2	p04	-0.301637	4	http://api.brain-map.org/grid_data/download/100091842?include=energy
	Nr4a2	p04	-0.263515	4	http://api.brain-map.org/grid_data/download/100032294?include=energy
	P2rx4	p04	-0.500196	4	http://api.brain-map.org/grid_data/download/100090940?include=energy
	Pik3cb	p04	-0.789701	4	http://api.brain-map.org/grid_data/download/100076636?include=energy
	Ppara	p04	-0.924557	4	http://api.brain-map.org/grid_data/download/100094442?include=energy
	Pparg	p04	-0.883335	4	http://api.brain-map.org/grid_data/download/100054867?include=energy
	Prkcb	p04	-1.15908	4	http://api.brain-map.org/grid_data/download/100081781?include=energy
	Ptgs2	p04	-0.506772	4	http://api.brain-map.org/grid_data/download/100040915?include=energy
	Pthlh	p04	-1.11231	4	http://api.brain-map.org/grid_data/download/100101156?include=energy
	Ptprc	p04	-0.51068	4	http://api.brain-map.org/grid_data/download/100076670?include=energy
	Pvalb	p04	-1.14016	4	http://api.brain-map.org/grid_data/download/100054926?include=energy
	Rela	p04	-0.600726	4	http://api.brain-map.org/grid_data/download/100074693?include=energy
	Ros1	p04	-0.438123	4	http://api.brain-map.org/grid_data/download/100057754?include=energy
	S1pr1	p04	-0.88766	4	http://api.brain-map.org/grid_data/download/100092179?include=energy
	Scn10a	p04	-0.488085	4	http://api.brain-map.org/grid_data/download/100092197?include=energy
	Sgk1	p04	-0.603685	4	http://api.brain-map.org/grid_data/download/100054992?include=energy
	Shh	p04	0.150195	4	http://api.brain-map.org/grid_data/download/100056242?include=energy
	Slc1a1	p04	-1.02198	4	http://api.brain-map.org/grid_data/download/100054970?include=energy
	Slc9a9	p04	-0.78133	4	http://api.brain-map.org/grid_data/download/100084342?include=energy
	Smad7	p04	-1.01663	4	http://api.brain-map.org/grid_data/download/100056177?include=energy
	Sort1	p04	-0.786347	4	http://api.brain-map.org/grid_data/download/100084391?include=energy
	Stat3	p04	-0.920483	4	http://api.brain-map.org/grid_data/download/100075013?include=energy
	Stat5a	p04	-0.254218	4	http://api.brain-map.org/grid_data/download/100078884?include=energy
	Tdo2	p04	-0.866158	4	http://api.brain-map.org/grid_data/download/100081485?include=energy
	Tgfb3	p04	-0.711037	4	http://api.brain-map.org/grid_data/download/100054868?include=energy
	Tlr2	p04	0.766244	4	http://api.brain-map.org/grid_data/download/100084408?include=energy
	Trp73	p04	-0.259029	4	http://api.brain-map.org/grid_data/download/100076669?include=energy
	Tspan31	p04	-0.795149	4	http://api.brain-map.org/grid_data/download/100094473?include=energy
	Tyro3	p04	-0.655246	4	http://api.brain-map.org/grid_data/download/100056093?include=energy
	Ubtf	p04	-1.01673	4	http://api.brain-map.org/grid_data/download/100081602?include=energy
	Vav2	p04	0.151793	4	http://api.brain-map.org/grid_data/download/100040893?include=energy
	Zeb1	p04	-0.652943	4	http://api.brain-map.org/grid_data/download/100075726?include=energy
	Zic1	p04	-0.707839	4	http://api.brain-map.org/grid_data/download/100054957?include=energy
	Adcyap1	p14	-0.180867	1	http://api.brain-map.org/grid_data/download/100015429?include=energy
	Adnp	p14	-0.0317376	1	http://api.brain-map.org/grid_data/download/100071299?include=energy
	Adra2b	p14	-1.03223	1	http://api.brain-map.org/grid_data/download/100033664?include=energy
	Ahi1	p14	0.128722	1	http://api.brain-map.org/grid_data/download/100070249?include=energy
	Alcam	p14	1.04752	1	http://api.brain-map.org/grid_data/download/100084480?include=energy
	Angpt2	p14	0.421775	1	http://api.brain-map.org/grid_data/download/100044887?include=energy
	Angptl4	p14	-0.505022	1	http://api.brain-map.org/grid_data/download/100093756?include=energy
	Apc	p14	0.535423	1	http://api.brain-map.org/grid_data/download/100042423?include=energy
	Axl	p14	0.562671	1	http://api.brain-map.org/grid_data/download/100032174?include=energy
	Bmpr2	p14	-0.910122	1	http://api.brain-map.org/grid_data/download/100042432?include=energy
	Cacna1h	p14	0.00212923	1	http://api.brain-map.org/grid_data/download/100033366?include=energy
	Casp3	p14	-0.889003	1	http://api.brain-map.org/grid_data/download/100093948?include=energy
	Cdh1	p14	-0.409851	1	http://api.brain-map.org/grid_data/download/100042342?include=energy
	Cntn1	p14	0.459678	1	http://api.brain-map.org/grid_data/download/100093747?include=energy
	Cxcl12	p14	0.589148	1	http://api.brain-map.org/grid_data/download/100093951?include=energy
	Cxcr4	p14	0.93885	1	http://api.brain-map.org/grid_data/download/100084487?include=energy
	Ddr1	p14	0.725793	1	http://api.brain-map.org/grid_data/download/100038944?include=energy
	Ephb2	p14	-0.570197	1	http://api.brain-map.org/grid_data/download/100083108?include=energy
	Fbxw4	p14	0.248875	1	http://api.brain-map.org/grid_data/download/100041067?include=energy
	Fgf23	p14	-0.774439	1	http://api.brain-map.org/grid_data/download/100074100?include=energy
	Fmr1	p14	0.603488	1	http://api.brain-map.org/grid_data/download/100045248?include=energy
	Fn1	p14	1.08663	1	http://api.brain-map.org/grid_data/download/100041500?include=energy
	Fyn	p14	-0.989334	1	http://api.brain-map.org/grid_data/download/100070223?include=energy
	Gap43	p14	0.780514	1	http://api.brain-map.org/grid_data/download/100034571?include=energy
	Gata3	p14	-0.214642	1	http://api.brain-map.org/grid_data/download/100093750?include=energy
	Ghsr	p14	0.764446	1	http://api.brain-map.org/grid_data/download/100036607?include=energy
	Gria2	p14	-0.232498	1	http://api.brain-map.org/grid_data/download/100041812?include=energy
	Grm3	p14	-0.241121	1	http://api.brain-map.org/grid_data/download/100035528?include=energy
	Grm8	p14	0.525793	1	http://api.brain-map.org/grid_data/download/100041445?include=energy
	Hfe	p14	-0.6129	1	http://api.brain-map.org/grid_data/download/100084545?include=energy
	Hrh1	p14	-0.46431	1	http://api.brain-map.org/grid_data/download/100015324?include=energy
	Mc4r	p14	0.24594	1	http://api.brain-map.org/grid_data/download/100039224?include=energy
	Ncam1	p14	0.104715	1	http://api.brain-map.org/grid_data/download/100045356?include=energy
	Nfkbia	p14	-0.737458	1	http://api.brain-map.org/grid_data/download/100083102?include=energy
	Nfya	p14	0.708159	1	http://api.brain-map.org/grid_data/download/100053494?include=energy
	Nos1	p14	-0.389853	1	http://api.brain-map.org/grid_data/download/100083115?include=energy
	Notch3	p14	0.310944	1	http://api.brain-map.org/grid_data/download/100039231?include=energy
	Npy	p14	-0.0158573	1	http://api.brain-map.org/grid_data/download/100035172?include=energy
	Nr4a3	p14	-0.593803	1	http://api.brain-map.org/grid_data/download/100093759?include=energy
	Nrxn1	p14	0.409091	1	http://api.brain-map.org/grid_data/download/100076230?include=energy
	Ntf3	p14	-0.498504	1	http://api.brain-map.org/grid_data/download/100015433?include=energy
	Ntn1	p14	-0.142324	1	http://api.brain-map.org/grid_data/download/100042403?include=energy
	Plxna2	p14	0.291129	1	http://api.brain-map.org/grid_data/download/100041608?include=energy
	Plxna3	p14	-0.333599	1	http://api.brain-map.org/grid_data/download/100035020?include=energy
	Polr1d	p14	-0.421773	1	http://api.brain-map.org/grid_data/download/166003379?include=energy
	Rara	p14	-0.469357	1	http://api.brain-map.org/grid_data/download/100070217?include=energy
	Reln	p14	0.412326	1	http://api.brain-map.org/grid_data/download/100038872?include=energy
	Rtn4r	p14	-0.376503	1	http://api.brain-map.org/grid_data/download/100041780?include=energy
	Sema3a	p14	1.0421	1	http://api.brain-map.org/grid_data/download/100038195?include=energy
	Sema4a	p14	0.716996	1	http://api.brain-map.org/grid_data/download/100036969?include=energy
	Slc1a3	p14	0.0576063	1	http://api.brain-map.org/grid_data/download/100093911?include=energy
	Slc1a4	p14	-0.420378	1	http://api.brain-map.org/grid_data/download/100084493?include=energy
	Slc6a4	p14	0.272353	1	http://api.brain-map.org/grid_data/download/100045306?include=energy
	Sp3	p14	-0.0120861	1	http://api.brain-map.org/grid_data/download/100076143?include=energy
	Ssrp1	p14	-0.576489	1	http://api.brain-map.org/grid_data/download/100070260?include=energy
	Stx1a	p14	0.980842	1	http://api.brain-map.org/grid_data/download/100035668?include=energy
	Trpv1	p14	0.420616	1	http://api.brain-map.org/grid_data/download/100041505?include=energy
	Vegfa	p14	-1.09904	1	http://api.brain-map.org/grid_data/download/100091088?include=energy
	Ache	p14	1.33913	2	http://api.brain-map.org/grid_data/download/100015310?include=energy
	Aff3	p14	1.3661	2	http://api.brain-map.org/grid_data/download/100052987?include=energy
	Agt	p14	1.32233	2	http://api.brain-map.org/grid_data/download/100039268?include=energy
	Amh	p14	1.41576	2	http://api.brain-map.org/grid_data/download/100042462?include=energy
	App	p14	1.2567	2	http://api.brain-map.org/grid_data/download/100038222?include=energy
	Aqp4	p14	1.35539	2	http://api.brain-map.org/grid_data/download/100030645?include=energy
	Bach2	p14	1.48831	2	http://api.brain-map.org/grid_data/download/100053393?include=energy
	Bmp2	p14	1.02287	2	http://api.brain-map.org/grid_data/download/100045252?include=energy
	Bmp4	p14	1.4906	2	http://api.brain-map.org/grid_data/download/100030605?include=energy
	C1qa	p14	1.17534	2	http://api.brain-map.org/grid_data/download/100084472?include=energy
	Cd44	p14	1.32332	2	http://api.brain-map.org/grid_data/download/100039207?include=energy
	Cdh3	p14	1.48823	2	http://api.brain-map.org/grid_data/download/100053473?include=energy
	Cic	p14	1.28222	2	http://api.brain-map.org/grid_data/download/100071341?include=energy
	Cldn5	p14	1.49212	2	http://api.brain-map.org/grid_data/download/100039354?include=energy
	Clock	p14	1.49152	2	http://api.brain-map.org/grid_data/download/100083163?include=energy
	Clstn2	p14	1.13301	2	http://api.brain-map.org/grid_data/download/100053594?include=energy
	Clu	p14	0.761508	2	http://api.brain-map.org/grid_data/download/100045519?include=energy
	Col11a2	p14	1.4478	2	http://api.brain-map.org/grid_data/download/100083208?include=energy
	Col2a1	p14	1.47781	2	http://api.brain-map.org/grid_data/download/100053489?include=energy
	Creb1	p14	1.38562	2	http://api.brain-map.org/grid_data/download/100035706?include=energy
	Crhr1	p14	1.31163	2	http://api.brain-map.org/grid_data/download/100056838?include=energy
	Csf1r	p14	0.826381	2	http://api.brain-map.org/grid_data/download/100042150?include=energy
	Ctnnb1	p14	1.22392	2	http://api.brain-map.org/grid_data/download/100053231?include=energy
	Cyp7b1	p14	1.25796	2	http://api.brain-map.org/grid_data/download/100070136?include=energy
	Dbp	p14	1.35047	2	http://api.brain-map.org/grid_data/download/100056425?include=energy
	Dll1	p14	1.37102	2	http://api.brain-map.org/grid_data/download/100047806?include=energy
	Dll4	p14	1.3044	2	http://api.brain-map.org/grid_data/download/100041605?include=energy
	Ebf1	p14	1.45847	2	http://api.brain-map.org/grid_data/download/100045623?include=energy
	Ednrb	p14	1.47765	2	http://api.brain-map.org/grid_data/download/100015301?include=energy
	Egf	p14	1.48925	2	http://api.brain-map.org/grid_data/download/100044878?include=energy
	Egfr	p14	1.22992	2	http://api.brain-map.org/grid_data/download/100015300?include=energy
	Epha4	p14	1.2281	2	http://api.brain-map.org/grid_data/download/100042452?include=energy
	Erbb3	p14	1.3964	2	http://api.brain-map.org/grid_data/download/100045555?include=energy
	Ets1	p14	1.17044	2	http://api.brain-map.org/grid_data/download/100052897?include=energy
	Fgf1	p14	0.9627	2	http://api.brain-map.org/grid_data/download/100030613?include=energy
	Foxc1	p14	1.35126	2	http://api.brain-map.org/grid_data/download/100045344?include=energy
	Foxo3	p14	0.919642	2	http://api.brain-map.org/grid_data/download/100056493?include=energy
	Fzd4	p14	1.42792	2	http://api.brain-map.org/grid_data/download/100034542?include=energy
	Gal	p14	1.38106	2	http://api.brain-map.org/grid_data/download/100041736?include=energy
	Gdf15	p14	1.31899	2	http://api.brain-map.org/grid_data/download/100045617?include=energy
	Gfap	p14	1.44799	2	http://api.brain-map.org/grid_data/download/100045585?include=energy
	Gja1	p14	1.23652	2	http://api.brain-map.org/grid_data/download/100039164?include=energy
	Gli1	p14	1.30626	2	http://api.brain-map.org/grid_data/download/100045257?include=energy
	Glis3	p14	1.47938	2	http://api.brain-map.org/grid_data/download/100053620?include=energy
	Grm1	p14	1.37932	2	http://api.brain-map.org/grid_data/download/100038271?include=energy
	Hcrt	p14	1.49371	2	http://api.brain-map.org/grid_data/download/100045705?include=energy
	Hspb8	p14	1.00307	2	http://api.brain-map.org/grid_data/download/100076179?include=energy
	Igf1	p14	1.43377	2	http://api.brain-map.org/grid_data/download/100045685?include=energy
	Igfbp1	p14	1.47323	2	http://api.brain-map.org/grid_data/download/100034630?include=energy
	Igfbp3	p14	1.22159	2	http://api.brain-map.org/grid_data/download/100045205?include=energy
	Ikzf1	p14	1.42183	2	http://api.brain-map.org/grid_data/download/100056492?include=energy
	Insrr	p14	1.07586	2	http://api.brain-map.org/grid_data/download/100056844?include=energy
	Irf1	p14	1.30231	2	http://api.brain-map.org/grid_data/download/100051764?include=energy
	Itga4	p14	1.49809	2	http://api.brain-map.org/grid_data/download/100056397?include=energy
	Itgam	p14	1.49562	2	http://api.brain-map.org/grid_data/download/100075158?include=energy
	Jag1	p14	1.46518	2	http://api.brain-map.org/grid_data/download/100045431?include=energy
	Jazf1	p14	1.20873	2	http://api.brain-map.org/grid_data/download/100052623?include=energy
	Kdr	p14	1.49402	2	http://api.brain-map.org/grid_data/download/100034635?include=energy
	Lgals1	p14	1.33894	2	http://api.brain-map.org/grid_data/download/100040815?include=energy
	Lpl	p14	1.49324	2	http://api.brain-map.org/grid_data/download/100040819?include=energy
	Mapk8	p14	1.26065	2	http://api.brain-map.org/grid_data/download/100076158?include=energy
	Maz	p14	1.21097	2	http://api.brain-map.org/grid_data/download/100053617?include=energy
	Mertk	p14	1.41601	2	http://api.brain-map.org/grid_data/download/100042401?include=energy
	Mst1	p14	0.980278	2	http://api.brain-map.org/grid_data/download/100045628?include=energy
	Mtor	p14	1.25768	2	http://api.brain-map.org/grid_data/download/100041658?include=energy
	Mycn	p14	1.41914	2	http://api.brain-map.org/grid_data/download/100053530?include=energy
	Myt1	p14	1.39648	2	http://api.brain-map.org/grid_data/download/100053016?include=energy
	Nfe2l2	p14	1.34125	2	http://api.brain-map.org/grid_data/download/100053113?include=energy
	Nfkb1	p14	1.38481	2	http://api.brain-map.org/grid_data/download/100052805?include=energy
	Nog	p14	1.47163	2	http://api.brain-map.org/grid_data/download/100053406?include=energy
	Notch2	p14	1.47425	2	http://api.brain-map.org/grid_data/download/100040950?include=energy
	Notch4	p14	1.28456	2	http://api.brain-map.org/grid_data/download/100049619?include=energy
	Nr1h3	p14	1.44891	2	http://api.brain-map.org/grid_data/download/100070097?include=energy
	Nr3c2	p14	0.482253	2	http://api.brain-map.org/grid_data/download/100083240?include=energy
	Olig1	p14	1.02369	2	http://api.brain-map.org/grid_data/download/100053470?include=energy
	P2rx7	p14	1.47459	2	http://api.brain-map.org/grid_data/download/100045354?include=energy
	Pml	p14	1.43689	2	http://api.brain-map.org/grid_data/download/100053042?include=energy
	Pou5f1	p14	1.35836	2	http://api.brain-map.org/grid_data/download/100071919?include=energy
	Ppargc1a	p14	1.44713	2	http://api.brain-map.org/grid_data/download/100053495?include=energy
	Psen1	p14	1.33637	2	http://api.brain-map.org/grid_data/download/100041559?include=energy
	Rbpj	p14	1.43376	2	http://api.brain-map.org/grid_data/download/100041643?include=energy
	Robo3	p14	1.41988	2	http://api.brain-map.org/grid_data/download/100049618?include=energy
	Sall1	p14	1.45857	2	http://api.brain-map.org/grid_data/download/166003601?include=energy
	Selplg	p14	1.26893	2	http://api.brain-map.org/grid_data/download/100053491?include=energy
	Sema7a	p14	0.962123	2	http://api.brain-map.org/grid_data/download/100041773?include=energy
	Serpina3k	p14	1.09638	2	http://api.brain-map.org/grid_data/download/100040758?include=energy
	Slc16a2	p14	1.36865	2	http://api.brain-map.org/grid_data/download/100045139?include=energy
	Slc40a1	p14	1.37881	2	http://api.brain-map.org/grid_data/download/100070094?include=energy
	Snca	p14	0.71799	2	http://api.brain-map.org/grid_data/download/100083167?include=energy
	Sox8	p14	1.14137	2	http://api.brain-map.org/grid_data/download/100053333?include=energy
	Sstr4	p14	1.40401	2	http://api.brain-map.org/grid_data/download/100045479?include=energy
	Stat4	p14	1.46173	2	http://api.brain-map.org/grid_data/download/100053319?include=energy
	Tbx21	p14	1.49507	2	http://api.brain-map.org/grid_data/download/100053618?include=energy
	Tgfa	p14	1.47293	2	http://api.brain-map.org/grid_data/download/100045147?include=energy
	Tgfb1	p14	1.36826	2	http://api.brain-map.org/grid_data/download/100039228?include=energy
	Tgfb2	p14	1.25324	2	http://api.brain-map.org/grid_data/download/100039162?include=energy
	Tgfbr1	p14	1.39703	2	http://api.brain-map.org/grid_data/download/100035737?include=energy
	Th	p14	1.05616	2	http://api.brain-map.org/grid_data/download/100038194?include=energy
	Tmem119	p14	1.29434	2	http://api.brain-map.org/grid_data/download/100090854?include=energy
	Tph2	p14	1.49692	2	http://api.brain-map.org/grid_data/download/100045270?include=energy
	Trib2	p14	1.22521	2	http://api.brain-map.org/grid_data/download/100037862?include=energy
	Trp53	p14	1.43241	2	http://api.brain-map.org/grid_data/download/100051765?include=energy
	Vdr	p14	1.49324	2	http://api.brain-map.org/grid_data/download/100052889?include=energy
	Vipr2	p14	1.17788	2	http://api.brain-map.org/grid_data/download/100075160?include=energy
	Wnt3	p14	1.49183	2	http://api.brain-map.org/grid_data/download/100045696?include=energy
	Xbp1	p14	1.08441	2	http://api.brain-map.org/grid_data/download/100053132?include=energy
	Zfp36l1	p14	1.20914	2	http://api.brain-map.org/grid_data/download/166003008?include=energy
	A2m	p14	-1.10028	3	http://api.brain-map.org/grid_data/download/100084468?include=energy
	Abl1	p14	0.811414	3	http://api.brain-map.org/grid_data/download/100084478?include=energy
	Ace	p14	-0.633541	3	http://api.brain-map.org/grid_data/download/100084475?include=energy
	Actb	p14	0.216975	3	http://api.brain-map.org/grid_data/download/100041480?include=energy
	Anxa2	p14	0.690028	3	http://api.brain-map.org/grid_data/download/100039598?include=energy
	Arnt2	p14	0.00179454	3	http://api.brain-map.org/grid_data/download/100076210?include=energy
	Atf4	p14	-0.247407	3	http://api.brain-map.org/grid_data/download/100083049?include=energy
	Bdnf	p14	1.03958	3	http://api.brain-map.org/grid_data/download/100045103?include=energy
	Bmp1	p14	0.684144	3	http://api.brain-map.org/grid_data/download/100042416?include=energy
	Bmp7	p14	0.472573	3	http://api.brain-map.org/grid_data/download/100074098?include=energy
	Car2	p14	-0.654318	3	http://api.brain-map.org/grid_data/download/100070321?include=energy
	Cartpt	p14	0.293482	3	http://api.brain-map.org/grid_data/download/100040706?include=energy
	Cldn11	p14	0.109253	3	http://api.brain-map.org/grid_data/download/100045575?include=energy
	Cnp	p14	-0.0448937	3	http://api.brain-map.org/grid_data/download/100070093?include=energy
	Comt	p14	0.533012	3	http://api.brain-map.org/grid_data/download/100015318?include=energy
	Cx3cl1	p14	0.0382609	3	http://api.brain-map.org/grid_data/download/100051760?include=energy
	Dcn	p14	0.686589	3	http://api.brain-map.org/grid_data/download/100015428?include=energy
	Dlk1	p14	0.119648	3	http://api.brain-map.org/grid_data/download/100032188?include=energy
	Drd2	p14	0.751934	3	http://api.brain-map.org/grid_data/download/100015332?include=energy
	Egr1	p14	-0.0486681	3	http://api.brain-map.org/grid_data/download/100041502?include=energy
	Eomes	p14	-0.326421	3	http://api.brain-map.org/grid_data/download/100093540?include=energy
	Epas1	p14	1.07494	3	http://api.brain-map.org/grid_data/download/100052859?include=energy
	Fgfr1	p14	0.878882	3	http://api.brain-map.org/grid_data/download/100040823?include=energy
	Fos	p14	0.194079	3	http://api.brain-map.org/grid_data/download/100076184?include=energy
	Gad1	p14	0.967576	3	http://api.brain-map.org/grid_data/download/100039430?include=energy
	Gad2	p14	0.724539	3	http://api.brain-map.org/grid_data/download/100040789?include=energy
	Gpr37	p14	0.720247	3	http://api.brain-map.org/grid_data/download/100075321?include=energy
	Gria3	p14	-0.0943572	3	http://api.brain-map.org/grid_data/download/100041458?include=energy
	Gria4	p14	0.235805	3	http://api.brain-map.org/grid_data/download/100041040?include=energy
	Grin2b	p14	0.487317	3	http://api.brain-map.org/grid_data/download/100041301?include=energy
	Grm5	p14	0.745922	3	http://api.brain-map.org/grid_data/download/100038015?include=energy
	Hif1a	p14	0.602641	3	http://api.brain-map.org/grid_data/download/100053088?include=energy
	Icam5	p14	1.1022	3	http://api.brain-map.org/grid_data/download/100053382?include=energy
	Inpp4b	p14	0.897805	3	http://api.brain-map.org/grid_data/download/100040906?include=energy
	Lepr	p14	-0.308093	3	http://api.brain-map.org/grid_data/download/100093765?include=energy
	Lrrk2	p14	-0.325945	3	http://api.brain-map.org/grid_data/download/100045207?include=energy
	Mog	p14	0.231703	3	http://api.brain-map.org/grid_data/download/100093885?include=energy
	Ncoa2	p14	0.620879	3	http://api.brain-map.org/grid_data/download/100052984?include=energy
	Nfasc	p14	0.740859	3	http://api.brain-map.org/grid_data/download/100053028?include=energy
	Ngf	p14	-0.0579468	3	http://api.brain-map.org/grid_data/download/100034617?include=energy
	Nr3c1	p14	0.518201	3	http://api.brain-map.org/grid_data/download/100035015?include=energy
	Nr4a1	p14	0.761653	3	http://api.brain-map.org/grid_data/download/100039165?include=energy
	Ostf1	p14	1.02176	3	http://api.brain-map.org/grid_data/download/100053318?include=energy
	Plp1	p14	0.0535528	3	http://api.brain-map.org/grid_data/download/100076144?include=energy
	Pomc	p14	0.663372	3	http://api.brain-map.org/grid_data/download/100049616?include=energy
	Prlr	p14	0.406282	3	http://api.brain-map.org/grid_data/download/100075322?include=energy
	Prnp	p14	0.30851	3	http://api.brain-map.org/grid_data/download/100075307?include=energy
	Rac2	p14	-0.440715	3	http://api.brain-map.org/grid_data/download/100084482?include=energy
	Rora	p14	0.692597	3	http://api.brain-map.org/grid_data/download/100039419?include=energy
	Rreb1	p14	0.146484	3	http://api.brain-map.org/grid_data/download/100041470?include=energy
	S100b	p14	0.0661024	3	http://api.brain-map.org/grid_data/download/100045455?include=energy
	Slc1a2	p14	0.682626	3	http://api.brain-map.org/grid_data/download/100045141?include=energy
	Smad4	p14	0.861569	3	http://api.brain-map.org/grid_data/download/100045600?include=energy
	Sorl1	p14	0.194893	3	http://api.brain-map.org/grid_data/download/100084507?include=energy
	Sox10	p14	0.808257	3	http://api.brain-map.org/grid_data/download/100034592?include=energy
	Sox2	p14	0.638678	3	http://api.brain-map.org/grid_data/download/100076206?include=energy
	Spp1	p14	0.523381	3	http://api.brain-map.org/grid_data/download/100039384?include=energy
	Stat1	p14	0.585205	3	http://api.brain-map.org/grid_data/download/100052934?include=energy
	Stat5b	p14	-0.873213	3	http://api.brain-map.org/grid_data/download/100093787?include=energy
	Syn1	p14	-0.148282	3	http://api.brain-map.org/grid_data/download/100075289?include=energy
	Syt1	p14	0.609396	3	http://api.brain-map.org/grid_data/download/100045576?include=energy
	Tac1	p14	0.459161	3	http://api.brain-map.org/grid_data/download/100056850?include=energy
	Tac2	p14	1.05481	3	http://api.brain-map.org/grid_data/download/100040657?include=energy
	Tef	p14	0.180324	3	http://api.brain-map.org/grid_data/download/100076175?include=energy
	Trp63	p14	0.966489	3	http://api.brain-map.org/grid_data/download/100037885?include=energy
	Vip	p14	0.510043	3	http://api.brain-map.org/grid_data/download/100049610?include=energy
	Adam17	p14	-0.0740544	4	http://api.brain-map.org/grid_data/download/100041523?include=energy
	Agtr1a	p14	-0.361723	4	http://api.brain-map.org/grid_data/download/100076142?include=energy
	Ahr	p14	0.180508	4	http://api.brain-map.org/grid_data/download/100071139?include=energy
	Akt1	p14	-1.1327	4	http://api.brain-map.org/grid_data/download/100071211?include=energy
	Apod	p14	-0.313275	4	http://api.brain-map.org/grid_data/download/100084522?include=energy
	Apoe	p14	0.370977	4	http://api.brain-map.org/grid_data/download/100039428?include=energy
	Ar	p14	-0.423042	4	http://api.brain-map.org/grid_data/download/100015312?include=energy
	Arntl	p14	-0.790431	4	http://api.brain-map.org/grid_data/download/100075283?include=energy
	Ascl2	p14	-0.461577	4	http://api.brain-map.org/grid_data/download/100070212?include=energy
	Atf3	p14	0.576907	4	http://api.brain-map.org/grid_data/download/100070213?include=energy
	Bche	p14	-0.0881351	4	http://api.brain-map.org/grid_data/download/100015317?include=energy
	Bcl2	p14	0.224664	4	http://api.brain-map.org/grid_data/download/100053378?include=energy
	Bmp5	p14	0.343146	4	http://api.brain-map.org/grid_data/download/100042426?include=energy
	Brca1	p14	0.732939	4	http://api.brain-map.org/grid_data/download/165999176?include=energy
	Cd47	p14	-1.42615	4	http://api.brain-map.org/grid_data/download/100052886?include=energy
	Cdh17	p14	-1.00171	4	http://api.brain-map.org/grid_data/download/100076183?include=energy
	Cdx2	p14	-0.00789654	4	http://api.brain-map.org/grid_data/download/100071140?include=energy
	Chat	p14	-0.625346	4	http://api.brain-map.org/grid_data/download/100026524?include=energy
	Cnr1	p14	0.623729	4	http://api.brain-map.org/grid_data/download/100015330?include=energy
	Cnr2	p14	0.233887	4	http://api.brain-map.org/grid_data/download/100030633?include=energy
	Cst3	p14	-0.634959	4	http://api.brain-map.org/grid_data/download/100041547?include=energy
	Cux2	p14	-0.104606	4	http://api.brain-map.org/grid_data/download/100041487?include=energy
	Ddit3	p14	-0.389462	4	http://api.brain-map.org/grid_data/download/100076190?include=energy
	Erg	p14	-0.48407	4	http://api.brain-map.org/grid_data/download/100093716?include=energy
	Esr1	p14	-0.144942	4	http://api.brain-map.org/grid_data/download/100083166?include=energy
	Esr2	p14	-0.350292	4	http://api.brain-map.org/grid_data/download/100083180?include=energy
	Evi5	p14	-0.443118	4	http://api.brain-map.org/grid_data/download/100083170?include=energy
	Fas	p14	-0.883141	4	http://api.brain-map.org/grid_data/download/100084506?include=energy
	Foxp3	p14	-0.461821	4	http://api.brain-map.org/grid_data/download/100071142?include=energy
	Gabpa	p14	-1.09485	4	http://api.brain-map.org/grid_data/download/100093696?include=energy
	Gabra3	p14	0.0693372	4	http://api.brain-map.org/grid_data/download/100083053?include=energy
	Galr2	p14	-0.76258	4	http://api.brain-map.org/grid_data/download/100093896?include=energy
	Grm4	p14	-0.491753	4	http://api.brain-map.org/grid_data/download/100041439?include=energy
	Hap1	p14	0.140883	4	http://api.brain-map.org/grid_data/download/100075345?include=energy
	Hoxb4	p14	-0.720967	4	http://api.brain-map.org/grid_data/download/100093820?include=energy
	Hrh3	p14	-0.0500034	4	http://api.brain-map.org/grid_data/download/100101353?include=energy
	Hspd1	p14	-0.445587	4	http://api.brain-map.org/grid_data/download/100084497?include=energy
	Igf1r	p14	-0.447065	4	http://api.brain-map.org/grid_data/download/100041856?include=energy
	Il16	p14	-0.252076	4	http://api.brain-map.org/grid_data/download/100044875?include=energy
	Il6st	p14	-1.14647	4	http://api.brain-map.org/grid_data/download/100041976?include=energy
	Itln1	p14	-0.126743	4	http://api.brain-map.org/grid_data/download/100074085?include=energy
	Kcnh7	p14	-0.314239	4	http://api.brain-map.org/grid_data/download/100015451?include=energy
	Lrp1	p14	-0.874215	4	http://api.brain-map.org/grid_data/download/100084518?include=energy
	Mapt	p14	-0.262418	4	http://api.brain-map.org/grid_data/download/100030593?include=energy
	Mbp	p14	-0.160356	4	http://api.brain-map.org/grid_data/download/100034560?include=energy
	Mmp9	p14	-0.434507	4	http://api.brain-map.org/grid_data/download/100093809?include=energy
	Msc	p14	0.504053	4	http://api.brain-map.org/grid_data/download/100071276?include=energy
	Mst1r	p14	-0.60798	4	http://api.brain-map.org/grid_data/download/100093724?include=energy
	Nfatc2	p14	-0.184353	4	http://api.brain-map.org/grid_data/download/100035394?include=energy
	Nos3	p14	0.527151	4	http://api.brain-map.org/grid_data/download/100084491?include=energy
	Notch1	p14	-0.72338	4	http://api.brain-map.org/grid_data/download/100094341?include=energy
	Nr0b2	p14	0.608397	4	http://api.brain-map.org/grid_data/download/100070123?include=energy
	Nr1i2	p14	0.441593	4	http://api.brain-map.org/grid_data/download/100053550?include=energy
	Nr4a2	p14	-0.864885	4	http://api.brain-map.org/grid_data/download/100026602?include=energy
	P2rx4	p14	-0.488377	4	http://api.brain-map.org/grid_data/download/100101347?include=energy
	Pik3cb	p14	-0.124474	4	http://api.brain-map.org/grid_data/download/100053464?include=energy
	Pou2af1	p14	-0.568565	4	http://api.brain-map.org/grid_data/download/100070139?include=energy
	Ppara	p14	0.560569	4	http://api.brain-map.org/grid_data/download/100070100?include=energy
	Pparg	p14	-0.243431	4	http://api.brain-map.org/grid_data/download/100034625?include=energy
	Prkcb	p14	0.0162828	4	http://api.brain-map.org/grid_data/download/100070312?include=energy
	Ptgs2	p14	-0.760686	4	http://api.brain-map.org/grid_data/download/100010062?include=energy
	Pthlh	p14	0.494745	4	http://api.brain-map.org/grid_data/download/100093723?include=energy
	Ptprc	p14	-0.69172	4	http://api.brain-map.org/grid_data/download/100083184?include=energy
	Pvalb	p14	-0.227798	4	http://api.brain-map.org/grid_data/download/100039445?include=energy
	Rela	p14	-0.293192	4	http://api.brain-map.org/grid_data/download/100052774?include=energy
	Ros1	p14	-0.533174	4	http://api.brain-map.org/grid_data/download/100083250?include=energy
	S1pr1	p14	0.656903	4	http://api.brain-map.org/grid_data/download/100041790?include=energy
	Scn10a	p14	-0.503249	4	http://api.brain-map.org/grid_data/download/100010060?include=energy
	Sgk1	p14	0.61528	4	http://api.brain-map.org/grid_data/download/100056877?include=energy
	Shh	p14	-0.758086	4	http://api.brain-map.org/grid_data/download/100093645?include=energy
	Slc1a1	p14	0.157246	4	http://api.brain-map.org/grid_data/download/100040650?include=energy
	Slc9a9	p14	-0.868062	4	http://api.brain-map.org/grid_data/download/100084542?include=energy
	Smad7	p14	0.255065	4	http://api.brain-map.org/grid_data/download/100037883?include=energy
	Sort1	p14	-0.36899	4	http://api.brain-map.org/grid_data/download/100084529?include=energy
	Stat3	p14	-0.18699	4	http://api.brain-map.org/grid_data/download/100052936?include=energy
	Stat5a	p14	-1.3086	4	http://api.brain-map.org/grid_data/download/100101201?include=energy
	Tdo2	p14	0.39791	4	http://api.brain-map.org/grid_data/download/100071321?include=energy
	Tgfb3	p14	-0.299893	4	http://api.brain-map.org/grid_data/download/100034628?include=energy
	Tlr2	p14	-0.985303	4	http://api.brain-map.org/grid_data/download/100084496?include=energy
	Trp73	p14	-0.760479	4	http://api.brain-map.org/grid_data/download/100101249?include=energy
	Tspan31	p14	0.631424	4	http://api.brain-map.org/grid_data/download/100093851?include=energy
	Tyro3	p14	-0.4039	4	http://api.brain-map.org/grid_data/download/100041507?include=energy
	Ubtf	p14	-0.468839	4	http://api.brain-map.org/grid_data/download/100071210?include=energy
	Vav2	p14	0.352833	4	http://api.brain-map.org/grid_data/download/100015574?include=energy
	Zeb1	p14	-0.290742	4	http://api.brain-map.org/grid_data/download/100053311?include=energy
	Zic1	p14	-0.588313	4	http://api.brain-map.org/grid_data/download/100093741?include=energy
	Adcyap1	p28	-1.03775	1	http://api.brain-map.org/grid_data/download/100011597?include=energy
	Adnp	p28	0.429983	1	http://api.brain-map.org/grid_data/download/100071328?include=energy
	Adra2b	p28	0.581667	1	http://api.brain-map.org/grid_data/download/100074072?include=energy
	Ahi1	p28	-1.23516	1	http://api.brain-map.org/grid_data/download/100070253?include=energy
	Alcam	p28	-1.12703	1	http://api.brain-map.org/grid_data/download/100083003?include=energy
	Angpt2	p28	-1.0005	1	http://api.brain-map.org/grid_data/download/100036574?include=energy
	Angptl4	p28	-0.447944	1	http://api.brain-map.org/grid_data/download/100045247?include=energy
	Apc	p28	-1.49944	1	http://api.brain-map.org/grid_data/download/100042271?include=energy
	Axl	p28	-1.36962	1	http://api.brain-map.org/grid_data/download/100037824?include=energy
	Bmpr2	p28	-0.818722	1	http://api.brain-map.org/grid_data/download/100042306?include=energy
	Cacna1h	p28	-0.868679	1	http://api.brain-map.org/grid_data/download/100101227?include=energy
	Casp3	p28	-0.590602	1	http://api.brain-map.org/grid_data/download/100083566?include=energy
	Cdh1	p28	-0.551648	1	http://api.brain-map.org/grid_data/download/100042112?include=energy
	Cntn1	p28	0.0214946	1	http://api.brain-map.org/grid_data/download/100035735?include=energy
	Cxcl12	p28	-0.586648	1	http://api.brain-map.org/grid_data/download/100093853?include=energy
	Cxcr4	p28	-1.02621	1	http://api.brain-map.org/grid_data/download/100083007?include=energy
	Ddr1	p28	-0.0598316	1	http://api.brain-map.org/grid_data/download/100039052?include=energy
	Ephb2	p28	-0.697812	1	http://api.brain-map.org/grid_data/download/100038883?include=energy
	Fbxw4	p28	-0.825087	1	http://api.brain-map.org/grid_data/download/100040904?include=energy
	Fgf23	p28	-0.804812	1	http://api.brain-map.org/grid_data/download/100074091?include=energy
	Fmr1	p28	-1.19405	1	http://api.brain-map.org/grid_data/download/100045482?include=energy
	Fn1	p28	-0.693817	1	http://api.brain-map.org/grid_data/download/100041187?include=energy
	Fyn	p28	-0.583552	1	http://api.brain-map.org/grid_data/download/100070241?include=energy
	Gap43	p28	-1.18713	1	http://api.brain-map.org/grid_data/download/100034930?include=energy
	Gata3	p28	-0.791618	1	http://api.brain-map.org/grid_data/download/100093821?include=energy
	Ghsr	p28	-1.03456	1	http://api.brain-map.org/grid_data/download/100036357?include=energy
	Gria2	p28	-1.31953	1	http://api.brain-map.org/grid_data/download/100041810?include=energy
	Grm3	p28	-0.815697	1	http://api.brain-map.org/grid_data/download/100039786?include=energy
	Grm8	p28	-0.854715	1	http://api.brain-map.org/grid_data/download/100041536?include=energy
	Hfe	p28	-0.921117	1	http://api.brain-map.org/grid_data/download/100083087?include=energy
	Hrh1	p28	-0.629341	1	http://api.brain-map.org/grid_data/download/100014110?include=energy
	Mc4r	p28	-0.598734	1	http://api.brain-map.org/grid_data/download/100039197?include=energy
	Ncam1	p28	-0.633536	1	http://api.brain-map.org/grid_data/download/100045214?include=energy
	Nfkbia	p28	-0.792202	1	http://api.brain-map.org/grid_data/download/100042447?include=energy
	Nfya	p28	-0.685839	1	http://api.brain-map.org/grid_data/download/100053481?include=energy
	Nos1	p28	-1.08086	1	http://api.brain-map.org/grid_data/download/100042449?include=energy
	Notch3	p28	-0.739644	1	http://api.brain-map.org/grid_data/download/100039204?include=energy
	Npy	p28	-0.64218	1	http://api.brain-map.org/grid_data/download/100035670?include=energy
	Nr4a3	p28	-0.197678	1	http://api.brain-map.org/grid_data/download/100053516?include=energy
	Nrxn1	p28	-1.27363	1	http://api.brain-map.org/grid_data/download/100041824?include=energy
	Ntf3	p28	-0.448437	1	http://api.brain-map.org/grid_data/download/100056888?include=energy
	Ntn1	p28	-0.693138	1	http://api.brain-map.org/grid_data/download/100042417?include=energy
	Plxna2	p28	-1.31651	1	http://api.brain-map.org/grid_data/download/100042115?include=energy
	Plxna3	p28	-0.0301134	1	http://api.brain-map.org/grid_data/download/100082513?include=energy
	Polr1d	p28	1.05663	1	http://api.brain-map.org/grid_data/download/166338612?include=energy
	Rara	p28	-1.17982	1	http://api.brain-map.org/grid_data/download/100070235?include=energy
	Reln	p28	-1.12799	1	http://api.brain-map.org/grid_data/download/100038825?include=energy
	Rtn4r	p28	-1.20574	1	http://api.brain-map.org/grid_data/download/100041832?include=energy
	Sema3a	p28	-0.979035	1	http://api.brain-map.org/grid_data/download/100038791?include=energy
	Sema4a	p28	-0.618659	1	http://api.brain-map.org/grid_data/download/100036011?include=energy
	Slc1a3	p28	-0.795736	1	http://api.brain-map.org/grid_data/download/100083582?include=energy
	Slc1a4	p28	-0.603699	1	http://api.brain-map.org/grid_data/download/100083013?include=energy
	Slc6a4	p28	-0.573912	1	http://api.brain-map.org/grid_data/download/100045653?include=energy
	Sp3	p28	0.484305	1	http://api.brain-map.org/grid_data/download/100052965?include=energy
	Ssrp1	p28	-1.10626	1	http://api.brain-map.org/grid_data/download/100070278?include=energy
	Stx1a	p28	-1.21945	1	http://api.brain-map.org/grid_data/download/100074404?include=energy
	Trpv1	p28	-0.63771	1	http://api.brain-map.org/grid_data/download/100041081?include=energy
	Vegfa	p28	-0.594049	1	http://api.brain-map.org/grid_data/download/100083535?include=energy
	Ache	p28	0.109412	2	http://api.brain-map.org/grid_data/download/100010054?include=energy
	Aff3	p28	-0.868111	2	http://api.brain-map.org/grid_data/download/100093846?include=energy
	Agt	p28	-0.220444	2	http://api.brain-map.org/grid_data/download/100039262?include=energy
	Amh	p28	-0.0666734	2	http://api.brain-map.org/grid_data/download/100042191?include=energy
	App	p28	-1.11402	2	http://api.brain-map.org/grid_data/download/100038836?include=energy
	Aqp4	p28	-0.0723756	2	http://api.brain-map.org/grid_data/download/100031644?include=energy
	Bach2	p28	-0.489849	2	http://api.brain-map.org/grid_data/download/100053392?include=energy
	Bmp2	p28	-1.10651	2	http://api.brain-map.org/grid_data/download/100042632?include=energy
	Bmp4	p28	-0.467401	2	http://api.brain-map.org/grid_data/download/100031512?include=energy
	C1qa	p28	-0.497234	2	http://api.brain-map.org/grid_data/download/100083015?include=energy
	Cd44	p28	-0.72223	2	http://api.brain-map.org/grid_data/download/100039259?include=energy
	Cdh3	p28	-0.520182	2	http://api.brain-map.org/grid_data/download/100053504?include=energy
	Cic	p28	-1.16125	2	http://api.brain-map.org/grid_data/download/100071346?include=energy
	Cldn5	p28	-0.640192	2	http://api.brain-map.org/grid_data/download/100039328?include=energy
	Clock	p28	-0.635721	2	http://api.brain-map.org/grid_data/download/100035732?include=energy
	Clstn2	p28	-0.564108	2	http://api.brain-map.org/grid_data/download/100053609?include=energy
	Clu	p28	0.643269	2	http://api.brain-map.org/grid_data/download/100045701?include=energy
	Col11a2	p28	-0.152961	2	http://api.brain-map.org/grid_data/download/100056570?include=energy
	Col2a1	p28	-0.479896	2	http://api.brain-map.org/grid_data/download/100053499?include=energy
	Creb1	p28	-0.532892	2	http://api.brain-map.org/grid_data/download/100036364?include=energy
	Crhr1	p28	-0.0593309	2	http://api.brain-map.org/grid_data/download/100056857?include=energy
	Csf1r	p28	-1.44448	2	http://api.brain-map.org/grid_data/download/100041825?include=energy
	Ctnnb1	p28	-0.000307329	2	http://api.brain-map.org/grid_data/download/100035648?include=energy
	Cyp7b1	p28	-0.28472	2	http://api.brain-map.org/grid_data/download/100070148?include=energy
	Dbp	p28	0.13282	2	http://api.brain-map.org/grid_data/download/100056443?include=energy
	Dll1	p28	-0.765176	2	http://api.brain-map.org/grid_data/download/100093638?include=energy
	Dll4	p28	-1.02349	2	http://api.brain-map.org/grid_data/download/100041705?include=energy
	Ebf1	p28	-0.734463	2	http://api.brain-map.org/grid_data/download/100093811?include=energy
	Ednrb	p28	-0.717189	2	http://api.brain-map.org/grid_data/download/100010080?include=energy
	Egf	p28	-0.32857	2	http://api.brain-map.org/grid_data/download/100034748?include=energy
	Egfr	p28	-1.08496	2	http://api.brain-map.org/grid_data/download/100010081?include=energy
	Epha4	p28	0.341059	2	http://api.brain-map.org/grid_data/download/100045552?include=energy
	Erbb3	p28	0.0182079	2	http://api.brain-map.org/grid_data/download/100045501?include=energy
	Ets1	p28	-0.913183	2	http://api.brain-map.org/grid_data/download/100056319?include=energy
	Fgf1	p28	-0.829442	2	http://api.brain-map.org/grid_data/download/100056893?include=energy
	Foxc1	p28	-0.215987	2	http://api.brain-map.org/grid_data/download/100045288?include=energy
	Foxo3	p28	0.807414	2	http://api.brain-map.org/grid_data/download/100056481?include=energy
	Fzd4	p28	-0.474124	2	http://api.brain-map.org/grid_data/download/100034867?include=energy
	Gal	p28	-0.920541	2	http://api.brain-map.org/grid_data/download/100041788?include=energy
	Gdf15	p28	-0.269943	2	http://api.brain-map.org/grid_data/download/100045567?include=energy
	Gfap	p28	-0.851833	2	http://api.brain-map.org/grid_data/download/100045591?include=energy
	Gja1	p28	0.372039	2	http://api.brain-map.org/grid_data/download/100039245?include=energy
	Gli1	p28	-0.676427	2	http://api.brain-map.org/grid_data/download/100045606?include=energy
	Glis3	p28	-0.661112	2	http://api.brain-map.org/grid_data/download/100053610?include=energy
	Grm1	p28	-0.347145	2	http://api.brain-map.org/grid_data/download/100038888?include=energy
	Hcrt	p28	-0.373652	2	http://api.brain-map.org/grid_data/download/100045534?include=energy
	Hspb8	p28	0.716979	2	http://api.brain-map.org/grid_data/download/100040813?include=energy
	Igf1	p28	-0.784106	2	http://api.brain-map.org/grid_data/download/100045632?include=energy
	Igfbp1	p28	-0.226086	2	http://api.brain-map.org/grid_data/download/100034861?include=energy
	Igfbp3	p28	-0.877441	2	http://api.brain-map.org/grid_data/download/100074360?include=energy
	Ikzf1	p28	-0.0278484	2	http://api.brain-map.org/grid_data/download/100056527?include=energy
	Insrr	p28	-0.502333	2	http://api.brain-map.org/grid_data/download/100057737?include=energy
	Irf1	p28	0.214201	2	http://api.brain-map.org/grid_data/download/100051746?include=energy
	Itga4	p28	-0.435876	2	http://api.brain-map.org/grid_data/download/100056415?include=energy
	Itgam	p28	-0.397964	2	http://api.brain-map.org/grid_data/download/100075140?include=energy
	Jag1	p28	-0.785631	2	http://api.brain-map.org/grid_data/download/100045669?include=energy
	Jazf1	p28	0.286331	2	http://api.brain-map.org/grid_data/download/100052604?include=energy
	Kdr	p28	-0.477566	2	http://api.brain-map.org/grid_data/download/100034932?include=energy
	Lgals1	p28	-0.50336	2	http://api.brain-map.org/grid_data/download/100040756?include=energy
	Lpl	p28	-0.390779	2	http://api.brain-map.org/grid_data/download/100040778?include=energy
	Mapk8	p28	-0.595838	2	http://api.brain-map.org/grid_data/download/100031944?include=energy
	Maz	p28	-0.41633	2	http://api.brain-map.org/grid_data/download/100053604?include=energy
	Mertk	p28	-0.50816	2	http://api.brain-map.org/grid_data/download/100042420?include=energy
	Mst1	p28	-0.878122	2	http://api.brain-map.org/grid_data/download/100074424?include=energy
	Mtor	p28	-0.0794886	2	http://api.brain-map.org/grid_data/download/100041696?include=energy
	Mycn	p28	-0.699892	2	http://api.brain-map.org/grid_data/download/100053539?include=energy
	Myt1	p28	0.0493679	2	http://api.brain-map.org/grid_data/download/100053011?include=energy
	Nfe2l2	p28	0.18156	2	http://api.brain-map.org/grid_data/download/100053098?include=energy
	Nfkb1	p28	-0.0879974	2	http://api.brain-map.org/grid_data/download/100052823?include=energy
	Nog	p28	-0.518372	2	http://api.brain-map.org/grid_data/download/100053396?include=energy
	Notch2	p28	-0.713639	2	http://api.brain-map.org/grid_data/download/100101152?include=energy
	Notch4	p28	-0.576008	2	http://api.brain-map.org/grid_data/download/100049601?include=energy
	Nr1h3	p28	-0.124855	2	http://api.brain-map.org/grid_data/download/100070104?include=energy
	Nr3c2	p28	1.09803	2	http://api.brain-map.org/grid_data/download/100056520?include=energy
	Olig1	p28	0.624177	2	http://api.brain-map.org/grid_data/download/100053477?include=energy
	P2rx7	p28	-0.496263	2	http://api.brain-map.org/grid_data/download/100045245?include=energy
	Pml	p28	-0.0750344	2	http://api.brain-map.org/grid_data/download/100053060?include=energy
	Pou5f1	p28	-0.0493914	2	http://api.brain-map.org/grid_data/download/100071901?include=energy
	Ppargc1a	p28	-0.653618	2	http://api.brain-map.org/grid_data/download/100053506?include=energy
	Psen1	p28	0.0283981	2	http://api.brain-map.org/grid_data/download/100041685?include=energy
	Rbpj	p28	-0.721516	2	http://api.brain-map.org/grid_data/download/100041717?include=energy
	Robo3	p28	-0.0204303	2	http://api.brain-map.org/grid_data/download/100049600?include=energy
	Sall1	p28	-0.158628	2	http://api.brain-map.org/grid_data/download/166341395?include=energy
	Selplg	p28	-0.0515533	2	http://api.brain-map.org/grid_data/download/100053501?include=energy
	Sema7a	p28	0.0982275	2	http://api.brain-map.org/grid_data/download/100041784?include=energy
	Serpina3k	p28	-0.722025	2	http://api.brain-map.org/grid_data/download/100040801?include=energy
	Slc16a2	p28	-0.636738	2	http://api.brain-map.org/grid_data/download/100082516?include=energy
	Slc40a1	p28	-0.761057	2	http://api.brain-map.org/grid_data/download/100070353?include=energy
	Snca	p28	0.485429	2	http://api.brain-map.org/grid_data/download/100039221?include=energy
	Sox8	p28	0.390438	2	http://api.brain-map.org/grid_data/download/100053313?include=energy
	Sstr4	p28	-0.389867	2	http://api.brain-map.org/grid_data/download/100045254?include=energy
	Stat4	p28	-0.404397	2	http://api.brain-map.org/grid_data/download/100053337?include=energy
	Tbx21	p28	-0.56752	2	http://api.brain-map.org/grid_data/download/100053606?include=energy
	Tgfa	p28	-0.756271	2	http://api.brain-map.org/grid_data/download/100042512?include=energy
	Tgfb1	p28	-1.03524	2	http://api.brain-map.org/grid_data/download/100039721?include=energy
	Tgfb2	p28	-0.378266	2	http://api.brain-map.org/grid_data/download/100039237?include=energy
	Tgfbr1	p28	-0.484049	2	http://api.brain-map.org/grid_data/download/100036399?include=energy
	Th	p28	-1.35285	2	http://api.brain-map.org/grid_data/download/100038912?include=energy
	Tmem119	p28	0.019742	2	http://api.brain-map.org/grid_data/download/100090794?include=energy
	Tph2	p28	-0.419848	2	http://api.brain-map.org/grid_data/download/100045170?include=energy
	Trib2	p28	-0.641369	2	http://api.brain-map.org/grid_data/download/100035748?include=energy
	Trp53	p28	-0.247019	2	http://api.brain-map.org/grid_data/download/100051747?include=energy
	Vdr	p28	-0.557094	2	http://api.brain-map.org/grid_data/download/100073994?include=energy
	Vipr2	p28	0.462712	2	http://api.brain-map.org/grid_data/download/100075143?include=energy
	Wnt3	p28	-0.435804	2	http://api.brain-map.org/grid_data/download/100045592?include=energy
	Xbp1	p28	0.60069	2	http://api.brain-map.org/grid_data/download/100053125?include=energy
	Zfp36l1	p28	0.398501	2	http://api.brain-map.org/grid_data/download/166340204?include=energy
	A2m	p28	1.00374	3	http://api.brain-map.org/grid_data/download/100082996?include=energy
	Abl1	p28	0.510699	3	http://api.brain-map.org/grid_data/download/100083022?include=energy
	Ace	p28	1.27914	3	http://api.brain-map.org/grid_data/download/100083019?include=energy
	Actb	p28	0.398952	3	http://api.brain-map.org/grid_data/download/100045117?include=energy
	Anxa2	p28	-0.235044	3	http://api.brain-map.org/grid_data/download/100039353?include=energy
	Arnt2	p28	0.019218	3	http://api.brain-map.org/grid_data/download/100053039?include=energy
	Atf4	p28	0.831569	3	http://api.brain-map.org/grid_data/download/100052608?include=energy
	Bdnf	p28	-0.341481	3	http://api.brain-map.org/grid_data/download/100040834?include=energy
	Bmp1	p28	0.145362	3	http://api.brain-map.org/grid_data/download/100042304?include=energy
	Bmp7	p28	1.16391	3	http://api.brain-map.org/grid_data/download/100074090?include=energy
	Car2	p28	0.653316	3	http://api.brain-map.org/grid_data/download/100070336?include=energy
	Cartpt	p28	1.06378	3	http://api.brain-map.org/grid_data/download/100074009?include=energy
	Cldn11	p28	0.723602	3	http://api.brain-map.org/grid_data/download/100045631?include=energy
	Cnp	p28	0.347033	3	http://api.brain-map.org/grid_data/download/100070352?include=energy
	Comt	p28	0.807091	3	http://api.brain-map.org/grid_data/download/100010068?include=energy
	Cx3cl1	p28	0.657279	3	http://api.brain-map.org/grid_data/download/100051742?include=energy
	Dcn	p28	0.118492	3	http://api.brain-map.org/grid_data/download/100011593?include=energy
	Dlk1	p28	0.770989	3	http://api.brain-map.org/grid_data/download/100074049?include=energy
	Drd2	p28	0.37457	3	http://api.brain-map.org/grid_data/download/100010075?include=energy
	Egr1	p28	0.275561	3	http://api.brain-map.org/grid_data/download/100041604?include=energy
	Eomes	p28	1.45186	3	http://api.brain-map.org/grid_data/download/100056416?include=energy
	Epas1	p28	0.0538543	3	http://api.brain-map.org/grid_data/download/100052877?include=energy
	Fgfr1	p28	-0.555314	3	http://api.brain-map.org/grid_data/download/100040785?include=energy
	Fos	p28	0.0259916	3	http://api.brain-map.org/grid_data/download/100040860?include=energy
	Gad1	p28	-0.507786	3	http://api.brain-map.org/grid_data/download/100039955?include=energy
	Gad2	p28	0.279034	3	http://api.brain-map.org/grid_data/download/100040752?include=energy
	Gpr37	p28	0.936974	3	http://api.brain-map.org/grid_data/download/100039821?include=energy
	Gria3	p28	0.408745	3	http://api.brain-map.org/grid_data/download/100041178?include=energy
	Gria4	p28	-0.18538	3	http://api.brain-map.org/grid_data/download/100040936?include=energy
	Grin2b	p28	0.206567	3	http://api.brain-map.org/grid_data/download/100041435?include=energy
	Grm5	p28	-0.327354	3	http://api.brain-map.org/grid_data/download/100039417?include=energy
	Hif1a	p28	0.83749	3	http://api.brain-map.org/grid_data/download/100053117?include=energy
	Icam5	p28	0.257914	3	http://api.brain-map.org/grid_data/download/100053410?include=energy
	Inpp4b	p28	-0.545149	3	http://api.brain-map.org/grid_data/download/100041057?include=energy
	Lepr	p28	1.40097	3	http://api.brain-map.org/grid_data/download/100045347?include=energy
	Lrrk2	p28	1.39164	3	http://api.brain-map.org/grid_data/download/100075414?include=energy
	Mog	p28	0.888012	3	http://api.brain-map.org/grid_data/download/100083554?include=energy
	Ncoa2	p28	-0.453011	3	http://api.brain-map.org/grid_data/download/100052942?include=energy
	Nfasc	p28	-0.0251075	3	http://api.brain-map.org/grid_data/download/100053017?include=energy
	Ngf	p28	0.191369	3	http://api.brain-map.org/grid_data/download/100034862?include=energy
	Nr3c1	p28	1.14989	3	http://api.brain-map.org/grid_data/download/100040050?include=energy
	Nr4a1	p28	0.203136	3	http://api.brain-map.org/grid_data/download/100039229?include=energy
	Ostf1	p28	-0.542671	3	http://api.brain-map.org/grid_data/download/100053329?include=energy
	Plp1	p28	0.0684394	3	http://api.brain-map.org/grid_data/download/100039826?include=energy
	Pomc	p28	-0.422039	3	http://api.brain-map.org/grid_data/download/100074416?include=energy
	Prlr	p28	0.625843	3	http://api.brain-map.org/grid_data/download/100034996?include=energy
	Prnp	p28	0.463493	3	http://api.brain-map.org/grid_data/download/100034640?include=energy
	Rac2	p28	1.38152	3	http://api.brain-map.org/grid_data/download/100082991?include=energy
	Rora	p28	0.405259	3	http://api.brain-map.org/grid_data/download/100040008?include=energy
	Rreb1	p28	0.21961	3	http://api.brain-map.org/grid_data/download/100041532?include=energy
	S100b	p28	0.113997	3	http://api.brain-map.org/grid_data/download/100045237?include=energy
	Slc1a2	p28	-0.129016	3	http://api.brain-map.org/grid_data/download/100042555?include=energy
	Smad4	p28	-0.562008	3	http://api.brain-map.org/grid_data/download/100045536?include=energy
	Sorl1	p28	0.0529414	3	http://api.brain-map.org/grid_data/download/100083078?include=energy
	Sox10	p28	0.758717	3	http://api.brain-map.org/grid_data/download/100034749?include=energy
	Sox2	p28	1.03689	3	http://api.brain-map.org/grid_data/download/100049605?include=energy
	Spp1	p28	-0.0472997	3	http://api.brain-map.org/grid_data/download/100039260?include=energy
	Stat1	p28	-0.235279	3	http://api.brain-map.org/grid_data/download/100052971?include=energy
	Stat5b	p28	1.37696	3	http://api.brain-map.org/grid_data/download/100053110?include=energy
	Syn1	p28	0.311908	3	http://api.brain-map.org/grid_data/download/100039727?include=energy
	Syt1	p28	-0.0555077	3	http://api.brain-map.org/grid_data/download/100045511?include=energy
	Tac1	p28	0.357507	3	http://api.brain-map.org/grid_data/download/100056865?include=energy
	Tac2	p28	-0.0567403	3	http://api.brain-map.org/grid_data/download/100040644?include=energy
	Tef	p28	0.8578	3	http://api.brain-map.org/grid_data/download/100055193?include=energy
	Trp63	p28	-0.446188	3	http://api.brain-map.org/grid_data/download/100074116?include=energy
	Vip	p28	0.707396	3	http://api.brain-map.org/grid_data/download/100049592?include=energy
	Adam17	p28	-0.614897	4	http://api.brain-map.org/grid_data/download/100041641?include=energy
	Agtr1a	p28	-0.955455	4	http://api.brain-map.org/grid_data/download/100010072?include=energy
	Ahr	p28	-0.542308	4	http://api.brain-map.org/grid_data/download/100071147?include=energy
	Akt1	p28	0.586718	4	http://api.brain-map.org/grid_data/download/100071194?include=energy
	Apod	p28	0.21399	4	http://api.brain-map.org/grid_data/download/100083095?include=energy
	Apoe	p28	-0.729966	4	http://api.brain-map.org/grid_data/download/100039959?include=energy
	Ar	p28	-0.461473	4	http://api.brain-map.org/grid_data/download/100010088?include=energy
	Arntl	p28	-0.620432	4	http://api.brain-map.org/grid_data/download/100056318?include=energy
	Ascl2	p28	-0.512932	4	http://api.brain-map.org/grid_data/download/100070230?include=energy
	Atf3	p28	-0.624279	4	http://api.brain-map.org/grid_data/download/100070231?include=energy
	Bche	p28	-0.639456	4	http://api.brain-map.org/grid_data/download/100010083?include=energy
	Bcl2	p28	-1.12959	4	http://api.brain-map.org/grid_data/download/100074121?include=energy
	Bmp5	p28	-0.472726	4	http://api.brain-map.org/grid_data/download/100042301?include=energy
	Brca1	p28	-1.01503	4	http://api.brain-map.org/grid_data/download/166423327?include=energy
	Cd47	p28	0.0803636	4	http://api.brain-map.org/grid_data/download/100052904?include=energy
	Cdh17	p28	0.61286	4	http://api.brain-map.org/grid_data/download/100074055?include=energy
	Cdx2	p28	-0.512546	4	http://api.brain-map.org/grid_data/download/100071125?include=energy
	Chat	p28	-0.275421	4	http://api.brain-map.org/grid_data/download/100045750?include=energy
	Cnr1	p28	-0.863791	4	http://api.brain-map.org/grid_data/download/100010069?include=energy
	Cnr2	p28	-0.766683	4	http://api.brain-map.org/grid_data/download/100031589?include=energy
	Cst3	p28	-0.60334	4	http://api.brain-map.org/grid_data/download/100041664?include=energy
	Cux2	p28	-1.21335	4	http://api.brain-map.org/grid_data/download/100041541?include=energy
	Ddit3	p28	-0.557825	4	http://api.brain-map.org/grid_data/download/100074321?include=energy
	Erg	p28	-1.07199	4	http://api.brain-map.org/grid_data/download/100056479?include=energy
	Esr1	p28	-0.14951	4	http://api.brain-map.org/grid_data/download/100010074?include=energy
	Esr2	p28	-0.419636	4	http://api.brain-map.org/grid_data/download/100010087?include=energy
	Evi5	p28	-0.300909	4	http://api.brain-map.org/grid_data/download/100045187?include=energy
	Fas	p28	-0.48068	4	http://api.brain-map.org/grid_data/download/100083093?include=energy
	Foxp3	p28	-0.620856	4	http://api.brain-map.org/grid_data/download/100071126?include=energy
	Gabpa	p28	-0.485197	4	http://api.brain-map.org/grid_data/download/100074422?include=energy
	Gabra3	p28	-0.572278	4	http://api.brain-map.org/grid_data/download/100010085?include=energy
	Galr2	p28	-0.750162	4	http://api.brain-map.org/grid_data/download/100083590?include=energy
	Grm4	p28	-0.603861	4	http://api.brain-map.org/grid_data/download/100041527?include=energy
	Hap1	p28	-1.43679	4	http://api.brain-map.org/grid_data/download/100039446?include=energy
	Hoxb4	p28	0.0222362	4	http://api.brain-map.org/grid_data/download/100053558?include=energy
	Hrh3	p28	-0.171031	4	http://api.brain-map.org/grid_data/download/100101272?include=energy
	Hspd1	p28	-0.863078	4	http://api.brain-map.org/grid_data/download/100083630?include=energy
	Igf1r	p28	-1.15541	4	http://api.brain-map.org/grid_data/download/100042543?include=energy
	Il16	p28	-0.150309	4	http://api.brain-map.org/grid_data/download/100036511?include=energy
	Il6st	p28	0.619213	4	http://api.brain-map.org/grid_data/download/100074129?include=energy
	Itln1	p28	-0.369711	4	http://api.brain-map.org/grid_data/download/100074106?include=energy
	Kcnh7	p28	-0.155382	4	http://api.brain-map.org/grid_data/download/100011611?include=energy
	Lrp1	p28	-0.841338	4	http://api.brain-map.org/grid_data/download/100083071?include=energy
	Mapt	p28	-1.047	4	http://api.brain-map.org/grid_data/download/100074001?include=energy
	Mbp	p28	0.00447483	4	http://api.brain-map.org/grid_data/download/100035003?include=energy
	Mef2b	p28	-0.295498	4	http://api.brain-map.org/grid_data/download/100074043?include=energy
	Mmp9	p28	-0.569977	4	http://api.brain-map.org/grid_data/download/100090846?include=energy
	Msc	p28	-0.515899	4	http://api.brain-map.org/grid_data/download/100071255?include=energy
	Mst1r	p28	-0.677249	4	http://api.brain-map.org/grid_data/download/100040090?include=energy
	Nfatc2	p28	-0.612073	4	http://api.brain-map.org/grid_data/download/100035659?include=energy
	Nos3	p28	-1.1901	4	http://api.brain-map.org/grid_data/download/100083011?include=energy
	Notch1	p28	-0.991014	4	http://api.brain-map.org/grid_data/download/100037893?include=energy
	Nr0b2	p28	-0.779188	4	http://api.brain-map.org/grid_data/download/100070152?include=energy
	Nr1i2	p28	-1.23278	4	http://api.brain-map.org/grid_data/download/100053603?include=energy
	Nr4a2	p28	-0.314972	4	http://api.brain-map.org/grid_data/download/100075410?include=energy
	P2rx4	p28	-0.51136	4	http://api.brain-map.org/grid_data/download/100090884?include=energy
	Pik3cb	p28	-0.528565	4	http://api.brain-map.org/grid_data/download/100053448?include=energy
	Pou2af1	p28	-0.586091	4	http://api.brain-map.org/grid_data/download/100070158?include=energy
	Ppara	p28	-0.757344	4	http://api.brain-map.org/grid_data/download/100070109?include=energy
	Pparg	p28	-0.310017	4	http://api.brain-map.org/grid_data/download/100034863?include=energy
	Prkcb	p28	-0.136873	4	http://api.brain-map.org/grid_data/download/100070339?include=energy
	Ptgs2	p28	-0.19129	4	http://api.brain-map.org/grid_data/download/100014096?include=energy
	Pthlh	p28	-0.505868	4	http://api.brain-map.org/grid_data/download/100041789?include=energy
	Ptprc	p28	-0.275683	4	http://api.brain-map.org/grid_data/download/100053441?include=energy
	Pvalb	p28	0.0871232	4	http://api.brain-map.org/grid_data/download/100039969?include=energy
	Rela	p28	-0.590735	4	http://api.brain-map.org/grid_data/download/100052750?include=energy
	Ros1	p28	-0.527284	4	http://api.brain-map.org/grid_data/download/100093852?include=energy
	S1pr1	p28	-0.821081	4	http://api.brain-map.org/grid_data/download/100041849?include=energy
	Scn10a	p28	-0.50861	4	http://api.brain-map.org/grid_data/download/100014149?include=energy
	Sgk1	p28	-1.06809	4	http://api.brain-map.org/grid_data/download/100040799?include=energy
	Shh	p28	-0.749141	4	http://api.brain-map.org/grid_data/download/100101226?include=energy
	Slc1a1	p28	-0.449942	4	http://api.brain-map.org/grid_data/download/100040708?include=energy
	Slc9a9	p28	0.453384	4	http://api.brain-map.org/grid_data/download/100083092?include=energy
	Smad7	p28	-0.51683	4	http://api.brain-map.org/grid_data/download/100037870?include=energy
	Sort1	p28	-0.310618	4	http://api.brain-map.org/grid_data/download/100083072?include=energy
	Stat3	p28	-0.313587	4	http://api.brain-map.org/grid_data/download/100052973?include=energy
	Stat5a	p28	0.752033	4	http://api.brain-map.org/grid_data/download/100074323?include=energy
	Tdo2	p28	-0.761318	4	http://api.brain-map.org/grid_data/download/100071310?include=energy
	Tgfb3	p28	-0.467546	4	http://api.brain-map.org/grid_data/download/100034931?include=energy
	Tlr2	p28	-0.732508	4	http://api.brain-map.org/grid_data/download/100083628?include=energy
	Trp73	p28	-0.448076	4	http://api.brain-map.org/grid_data/download/100074375?include=energy
	Tspan31	p28	-0.906985	4	http://api.brain-map.org/grid_data/download/100090878?include=energy
	Tyro3	p28	-0.431318	4	http://api.brain-map.org/grid_data/download/100041200?include=energy
	Ubtf	p28	0.175774	4	http://api.brain-map.org/grid_data/download/100071204?include=energy
	Vav2	p28	-1.41961	4	http://api.brain-map.org/grid_data/download/100011621?include=energy
	Zeb1	p28	-0.539065	4	http://api.brain-map.org/grid_data/download/100053330?include=energy
	Zic1	p28	-0.162124	4	http://api.brain-map.org/grid_data/download/100035750?include=energy
	Adcyap1	p56	-0.148271	1	http://api.brain-map.org/grid_data/download/74511882?include=energy
	Adnp	p56	-1.36848	1	http://api.brain-map.org/grid_data/download/70919764?include=energy
	Adra2b	p56	-0.639198	1	http://api.brain-map.org/grid_data/download/74724532?include=energy
	Ahi1	p56	-0.0970569	1	http://api.brain-map.org/grid_data/download/69549642?include=energy
	Alcam	p56	-0.521199	1	http://api.brain-map.org/grid_data/download/70928271?include=energy
	Angpt2	p56	-0.619932	1	http://api.brain-map.org/grid_data/download/68633002?include=energy
	Angptl4	p56	-0.545825	1	http://api.brain-map.org/grid_data/download/71723863?include=energy
	Apc	p56	0.46866	1	http://api.brain-map.org/grid_data/download/74881517?include=energy
	Axl	p56	-0.087412	1	http://api.brain-map.org/grid_data/download/68798199?include=energy
	Bmpr2	p56	0.805597	1	http://api.brain-map.org/grid_data/download/69529382?include=energy
	Cacna1h	p56	-0.533663	1	http://api.brain-map.org/grid_data/download/72119638?include=energy
	Casp3	p56	0.120832	1	http://api.brain-map.org/grid_data/download/70431217?include=energy
	Cdh1	p56	-0.535486	1	http://api.brain-map.org/grid_data/download/69540671?include=energy
	Cntn1	p56	-1.39654	1	http://api.brain-map.org/grid_data/download/414?include=energy
	Cxcl12	p56	-1.07567	1	http://api.brain-map.org/grid_data/download/308?include=energy
	Cxcr4	p56	-0.684892	1	http://api.brain-map.org/grid_data/download/100144881?include=energy
	Ddr1	p56	-1.39314	1	http://api.brain-map.org/grid_data/download/69626705?include=energy
	Ephb2	p56	-0.197865	1	http://api.brain-map.org/grid_data/download/69672096?include=energy
	Fbxw4	p56	-0.734459	1	http://api.brain-map.org/grid_data/download/68441616?include=energy
	Fgf23	p56	0.28688	1	http://api.brain-map.org/grid_data/download/81655572?include=energy
	Fmr1	p56	-0.424321	1	http://api.brain-map.org/grid_data/download/73606703?include=energy
	Fn1	p56	-0.990352	1	http://api.brain-map.org/grid_data/download/72119593?include=energy
	Fyn	p56	0.315433	1	http://api.brain-map.org/grid_data/download/70615595?include=energy
	Gap43	p56	-0.467085	1	http://api.brain-map.org/grid_data/download/70928270?include=energy
	Gata3	p56	-0.451068	1	http://api.brain-map.org/grid_data/download/73931427?include=energy
	Ghsr	p56	-0.673899	1	http://api.brain-map.org/grid_data/download/74511739?include=energy
	Gria2	p56	0.78963	1	http://api.brain-map.org/grid_data/download/75551462?include=energy
	Grm3	p56	-0.398432	1	http://api.brain-map.org/grid_data/download/539?include=energy
	Grm8	p56	-0.820147	1	http://api.brain-map.org/grid_data/download/73771227?include=energy
	Hfe	p56	0.219608	1	http://api.brain-map.org/grid_data/download/70277943?include=energy
	Hrh1	p56	-0.3993	1	http://api.brain-map.org/grid_data/download/72283792?include=energy
	Mc4r	p56	-0.945833	1	http://api.brain-map.org/grid_data/download/79556630?include=energy
	Ncam1	p56	-0.841899	1	http://api.brain-map.org/grid_data/download/80342134?include=energy
	Nfkbia	p56	0.190965	1	http://api.brain-map.org/grid_data/download/69782222?include=energy
	Nfya	p56	-1.01811	1	http://api.brain-map.org/grid_data/download/71763504?include=energy
	Nos1	p56	0.18844	1	http://api.brain-map.org/grid_data/download/75147762?include=energy
	Notch3	p56	-0.849687	1	http://api.brain-map.org/grid_data/download/1789?include=energy
	Npy	p56	-0.759753	1	http://api.brain-map.org/grid_data/download/717?include=energy
	Nr4a3	p56	-0.675497	1	http://api.brain-map.org/grid_data/download/73615793?include=energy
	Nrxn1	p56	-0.214562	1	http://api.brain-map.org/grid_data/download/70301083?include=energy
	Ntf3	p56	-0.551725	1	http://api.brain-map.org/grid_data/download/2440?include=energy
	Ntn1	p56	-0.619164	1	http://api.brain-map.org/grid_data/download/74511838?include=energy
	Plxna2	p56	-0.0601744	1	http://api.brain-map.org/grid_data/download/70431431?include=energy
	Plxna3	p56	-1.00593	1	http://api.brain-map.org/grid_data/download/1403?include=energy
	Polr1d	p56	-1.18464	1	http://api.brain-map.org/grid_data/download/68499368?include=energy
	Rara	p56	0.706629	1	http://api.brain-map.org/grid_data/download/1529?include=energy
	Reln	p56	-0.448873	1	http://api.brain-map.org/grid_data/download/890?include=energy
	Rtn4r	p56	0.514804	1	http://api.brain-map.org/grid_data/download/72080145?include=energy
	Sema3a	p56	-0.722015	1	http://api.brain-map.org/grid_data/download/938?include=energy
	Sema4a	p56	-1.07346	1	http://api.brain-map.org/grid_data/download/942?include=energy
	Slc1a3	p56	-0.653449	1	http://api.brain-map.org/grid_data/download/77620233?include=energy
	Slc1a4	p56	-0.471441	1	http://api.brain-map.org/grid_data/download/68920797?include=energy
	Slc6a4	p56	-0.978597	1	http://api.brain-map.org/grid_data/download/2624?include=energy
	Sp3	p56	-1.38802	1	http://api.brain-map.org/grid_data/download/74822606?include=energy
	Ssrp1	p56	0.72297	1	http://api.brain-map.org/grid_data/download/69838048?include=energy
	Stx1a	p56	-0.39178	1	http://api.brain-map.org/grid_data/download/2645?include=energy
	Trpv1	p56	-0.985263	1	http://api.brain-map.org/grid_data/download/80342023?include=energy
	Vegfa	p56	0.792015	1	http://api.brain-map.org/grid_data/download/74988747?include=energy
	Ache	p56	-0.454445	2	http://api.brain-map.org/grid_data/download/70301082?include=energy
	Aff3	p56	0.108895	2	http://api.brain-map.org/grid_data/download/71656693?include=energy
	Agt	p56	-1.09673	2	http://api.brain-map.org/grid_data/download/87?include=energy
	Amh	p56	-0.876008	2	http://api.brain-map.org/grid_data/download/69526577?include=energy
	App	p56	0.219764	2	http://api.brain-map.org/grid_data/download/107?include=energy
	Aqp4	p56	-0.232467	2	http://api.brain-map.org/grid_data/download/108?include=energy
	Bach2	p56	-0.651714	2	http://api.brain-map.org/grid_data/download/69816488?include=energy
	Bmp2	p56	0.644262	2	http://api.brain-map.org/grid_data/download/76003511?include=energy
	Bmp4	p56	-0.377125	2	http://api.brain-map.org/grid_data/download/79669531?include=energy
	C1qa	p56	-1.09451	2	http://api.brain-map.org/grid_data/download/68191456?include=energy
	Cd44	p56	0.222205	2	http://api.brain-map.org/grid_data/download/224?include=energy
	Cdh3	p56	-0.332311	2	http://api.brain-map.org/grid_data/download/1337?include=energy
	Cic	p56	-0.0678463	2	http://api.brain-map.org/grid_data/download/71307244?include=energy
	Cldn5	p56	-0.446325	2	http://api.brain-map.org/grid_data/download/79490120?include=energy
	Clock	p56	-0.377775	2	http://api.brain-map.org/grid_data/download/273?include=energy
	Clstn2	p56	0.501763	2	http://api.brain-map.org/grid_data/download/73636091?include=energy
	Clu	p56	-1.4164	2	http://api.brain-map.org/grid_data/download/275?include=energy
	Col11a2	p56	-0.502174	2	http://api.brain-map.org/grid_data/download/74581187?include=energy
	Col2a1	p56	-0.289349	2	http://api.brain-map.org/grid_data/download/71489805?include=energy
	Creb1	p56	0.0386691	2	http://api.brain-map.org/grid_data/download/69549618?include=energy
	Crhr1	p56	-0.130185	2	http://api.brain-map.org/grid_data/download/297?include=energy
	Csf1r	p56	0.449667	2	http://api.brain-map.org/grid_data/download/69608106?include=energy
	Ctnnb1	p56	-1.22556	2	http://api.brain-map.org/grid_data/download/196?include=energy
	Cyp7b1	p56	0.170225	2	http://api.brain-map.org/grid_data/download/70927813?include=energy
	Dbp	p56	-0.570613	2	http://api.brain-map.org/grid_data/download/1193?include=energy
	Dll1	p56	0.116178	2	http://api.brain-map.org/grid_data/download/77454727?include=energy
	Dll4	p56	0.184781	2	http://api.brain-map.org/grid_data/download/100144503?include=energy
	Ebf1	p56	-0.550869	2	http://api.brain-map.org/grid_data/download/100142552?include=energy
	Ednrb	p56	-0.460941	2	http://api.brain-map.org/grid_data/download/74750017?include=energy
	Egf	p56	-0.563009	2	http://api.brain-map.org/grid_data/download/80341155?include=energy
	Egfr	p56	0.3146	2	http://api.brain-map.org/grid_data/download/81599632?include=energy
	Epha4	p56	-0.515961	2	http://api.brain-map.org/grid_data/download/2187?include=energy
	Erbb3	p56	-0.550492	2	http://api.brain-map.org/grid_data/download/71496565?include=energy
	Ets1	p56	-0.746316	2	http://api.brain-map.org/grid_data/download/2199?include=energy
	Fgf1	p56	0.762935	2	http://api.brain-map.org/grid_data/download/79556599?include=energy
	Foxc1	p56	-0.0761883	2	http://api.brain-map.org/grid_data/download/70431319?include=energy
	Foxo3	p56	-0.937613	2	http://api.brain-map.org/grid_data/download/73949752?include=energy
	Fzd4	p56	-0.101804	2	http://api.brain-map.org/grid_data/download/2241?include=energy
	Gal	p56	-0.494127	2	http://api.brain-map.org/grid_data/download/70231997?include=energy
	Gdf15	p56	0.0398932	2	http://api.brain-map.org/grid_data/download/76081203?include=energy
	Gfap	p56	-0.29816	2	http://api.brain-map.org/grid_data/download/1357?include=energy
	Gja1	p56	-0.664895	2	http://api.brain-map.org/grid_data/download/2255?include=energy
	Gli1	p56	0.249797	2	http://api.brain-map.org/grid_data/download/69289057?include=energy
	Glis3	p56	-0.268484	2	http://api.brain-map.org/grid_data/download/71587733?include=energy
	Grm1	p56	-0.0447624	2	http://api.brain-map.org/grid_data/download/537?include=energy
	Hcrt	p56	-0.591168	2	http://api.brain-map.org/grid_data/download/79913316?include=energy
	Hspb8	p56	-0.844323	2	http://api.brain-map.org/grid_data/download/1181?include=energy
	Igf1	p56	-0.5682	2	http://api.brain-map.org/grid_data/download/75197528?include=energy
	Igfbp1	p56	-0.603699	2	http://api.brain-map.org/grid_data/download/513231?include=energy
	Igfbp3	p56	-0.754565	2	http://api.brain-map.org/grid_data/download/74272920?include=energy
	Ikzf1	p56	-0.751853	2	http://api.brain-map.org/grid_data/download/1144?include=energy
	Insrr	p56	0.557553	2	http://api.brain-map.org/grid_data/download/71670480?include=energy
	Irf1	p56	-0.525643	2	http://api.brain-map.org/grid_data/download/79539604?include=energy
	Itga4	p56	-0.502861	2	http://api.brain-map.org/grid_data/download/77924520?include=energy
	Itgam	p56	-0.582895	2	http://api.brain-map.org/grid_data/download/69735604?include=energy
	Jag1	p56	-0.28913	2	http://api.brain-map.org/grid_data/download/69735646?include=energy
	Jazf1	p56	-1.15946	2	http://api.brain-map.org/grid_data/download/69113931?include=energy
	Kdr	p56	-0.616035	2	http://api.brain-map.org/grid_data/download/2348?include=energy
	Lgals1	p56	0.132113	2	http://api.brain-map.org/grid_data/download/70634417?include=energy
	Lpl	p56	-0.621279	2	http://api.brain-map.org/grid_data/download/649?include=energy
	Mapk8	p56	0.313649	2	http://api.brain-map.org/grid_data/download/71063715?include=energy
	Maz	p56	0.325342	2	http://api.brain-map.org/grid_data/download/71488768?include=energy
	Mertk	p56	-0.0510743	2	http://api.brain-map.org/grid_data/download/69752185?include=energy
	Mst1	p56	0.743509	2	http://api.brain-map.org/grid_data/download/75934514?include=energy
	Mtor	p56	0.0100087	2	http://api.brain-map.org/grid_data/download/68845741?include=energy
	Mycn	p56	-0.704257	2	http://api.brain-map.org/grid_data/download/79762720?include=energy
	Myt1	p56	-0.689927	2	http://api.brain-map.org/grid_data/download/71924077?include=energy
	Nfe2l2	p56	-0.827081	2	http://api.brain-map.org/grid_data/download/700?include=energy
	Nfkb1	p56	-0.306563	2	http://api.brain-map.org/grid_data/download/77454688?include=energy
	Nog	p56	-0.240789	2	http://api.brain-map.org/grid_data/download/75084476?include=energy
	Notch2	p56	-0.498708	2	http://api.brain-map.org/grid_data/download/69837872?include=energy
	Notch4	p56	0.265044	2	http://api.brain-map.org/grid_data/download/73818802?include=energy
	Nr1h3	p56	-0.727259	2	http://api.brain-map.org/grid_data/download/2432?include=energy
	Nr3c2	p56	-1.18581	2	http://api.brain-map.org/grid_data/download/731?include=energy
	Olig1	p56	-0.503991	2	http://api.brain-map.org/grid_data/download/70437828?include=energy
	P2rx7	p56	-0.264716	2	http://api.brain-map.org/grid_data/download/75551477?include=energy
	Pml	p56	-0.646262	2	http://api.brain-map.org/grid_data/download/68301264?include=energy
	Pou5f1	p56	-0.269971	2	http://api.brain-map.org/grid_data/download/71325348?include=energy
	Ppargc1a	p56	-0.110595	2	http://api.brain-map.org/grid_data/download/71022954?include=energy
	Psen1	p56	-1.0579	2	http://api.brain-map.org/grid_data/download/79760446?include=energy
	Rbpj	p56	-0.0644931	2	http://api.brain-map.org/grid_data/download/69262324?include=energy
	Robo3	p56	-0.746148	2	http://api.brain-map.org/grid_data/download/72000623?include=energy
	Sall1	p56	-0.685251	2	http://api.brain-map.org/grid_data/download/69290429?include=energy
	Selplg	p56	-0.0402783	2	http://api.brain-map.org/grid_data/download/74988637?include=energy
	Sema7a	p56	-1.39692	2	http://api.brain-map.org/grid_data/download/955?include=energy
	Serpina3k	p56	0.589529	2	http://api.brain-map.org/grid_data/download/72081514?include=energy
	Slc16a2	p56	0.110223	2	http://api.brain-map.org/grid_data/download/73929597?include=energy
	Slc40a1	p56	-0.714375	2	http://api.brain-map.org/grid_data/download/79904732?include=energy
	Snca	p56	-1.47485	2	http://api.brain-map.org/grid_data/download/79904550?include=energy
	Sox8	p56	-0.334845	2	http://api.brain-map.org/grid_data/download/74988736?include=energy
	Sstr4	p56	-0.0813169	2	http://api.brain-map.org/grid_data/download/73636037?include=energy
	Stat4	p56	-0.263296	2	http://api.brain-map.org/grid_data/download/70593391?include=energy
	Tbx21	p56	-0.384695	2	http://api.brain-map.org/grid_data/download/71488852?include=energy
	Tgfa	p56	-0.387892	2	http://api.brain-map.org/grid_data/download/69980304?include=energy
	Tgfb1	p56	-0.1851	2	http://api.brain-map.org/grid_data/download/80343319?include=energy
	Tgfb2	p56	0.234637	2	http://api.brain-map.org/grid_data/download/70927304?include=energy
	Tgfbr1	p56	-0.902154	2	http://api.brain-map.org/grid_data/download/1054?include=energy
	Th	p56	0.220164	2	http://api.brain-map.org/grid_data/download/1058?include=energy
	Tmem119	p56	-0.176984	2	http://api.brain-map.org/grid_data/download/68161453?include=energy
	Tph2	p56	-0.576746	2	http://api.brain-map.org/grid_data/download/74511925?include=energy
	Trib2	p56	-0.96907	2	http://api.brain-map.org/grid_data/download/68151385?include=energy
	Trp53	p56	-0.896505	2	http://api.brain-map.org/grid_data/download/67855414?include=energy
	Vdr	p56	-0.363926	2	http://api.brain-map.org/grid_data/download/1929?include=energy
	Vipr2	p56	-0.657896	2	http://api.brain-map.org/grid_data/download/1104?include=energy
	Wnt3	p56	-0.644073	2	http://api.brain-map.org/grid_data/download/2732?include=energy
	Xbp1	p56	-0.695182	2	http://api.brain-map.org/grid_data/download/1119?include=energy
	Zfp36l1	p56	-1.01227	2	http://api.brain-map.org/grid_data/download/70445341?include=energy
	A2m	p56	0.67166	3	http://api.brain-map.org/grid_data/download/100146086?include=energy
	Abl1	p56	0.115733	3	http://api.brain-map.org/grid_data/download/68844474?include=energy
	Ace	p56	0.291213	3	http://api.brain-map.org/grid_data/download/72109489?include=energy
	Actb	p56	0.833105	3	http://api.brain-map.org/grid_data/download/74881516?include=energy
	Anxa2	p56	0.859961	3	http://api.brain-map.org/grid_data/download/70928384?include=energy
	Arnt2	p56	1.21412	3	http://api.brain-map.org/grid_data/download/71358590?include=energy
	Atf4	p56	0.726904	3	http://api.brain-map.org/grid_data/download/69288650?include=energy
	Bdnf	p56	0.533838	3	http://api.brain-map.org/grid_data/download/79587720?include=energy
	Bmp1	p56	0.626106	3	http://api.brain-map.org/grid_data/download/69529352?include=energy
	Bmp7	p56	-0.614581	3	http://api.brain-map.org/grid_data/download/2065?include=energy
	Car2	p56	1.03613	3	http://api.brain-map.org/grid_data/download/69014434?include=energy
	Cartpt	p56	-0.0224532	3	http://api.brain-map.org/grid_data/download/72077479?include=energy
	Cldn11	p56	0.612563	3	http://api.brain-map.org/grid_data/download/77280580?include=energy
	Cnp	p56	1.03887	3	http://api.brain-map.org/grid_data/download/77371841?include=energy
	Comt	p56	0.0936777	3	http://api.brain-map.org/grid_data/download/68301371?include=energy
	Cx3cl1	p56	0.730338	3	http://api.brain-map.org/grid_data/download/2135?include=energy
	Dcn	p56	0.643997	3	http://api.brain-map.org/grid_data/download/329?include=energy
	Dlk1	p56	0.553341	3	http://api.brain-map.org/grid_data/download/71587885?include=energy
	Drd2	p56	0.347733	3	http://api.brain-map.org/grid_data/download/357?include=energy
	Egr1	p56	1.08987	3	http://api.brain-map.org/grid_data/download/71247672?include=energy
	Eomes	p56	-0.838634	3	http://api.brain-map.org/grid_data/download/80516770?include=energy
	Epas1	p56	0.211657	3	http://api.brain-map.org/grid_data/download/69015278?include=energy
	Fgfr1	p56	0.804354	3	http://api.brain-map.org/grid_data/download/79588290?include=energy
	Fos	p56	1.10187	3	http://api.brain-map.org/grid_data/download/459?include=energy
	Gad1	p56	0.692127	3	http://api.brain-map.org/grid_data/download/479?include=energy
	Gad2	p56	0.471251	3	http://api.brain-map.org/grid_data/download/79903740?include=energy
	Gpr37	p56	-0.489398	3	http://api.brain-map.org/grid_data/download/2271?include=energy
	Gria3	p56	1.02064	3	http://api.brain-map.org/grid_data/download/69257701?include=energy
	Gria4	p56	1.18076	3	http://api.brain-map.org/grid_data/download/71358628?include=energy
	Grin2b	p56	0.766413	3	http://api.brain-map.org/grid_data/download/74988710?include=energy
	Grm5	p56	0.851103	3	http://api.brain-map.org/grid_data/download/73512423?include=energy
	Hif1a	p56	-0.0498249	3	http://api.brain-map.org/grid_data/download/75828189?include=energy
	Icam5	p56	-0.0501015	3	http://api.brain-map.org/grid_data/download/73520989?include=energy
	Inpp4b	p56	0.781424	3	http://api.brain-map.org/grid_data/download/72080054?include=energy
	Lepr	p56	-0.131016	3	http://api.brain-map.org/grid_data/download/73930822?include=energy
	Lrrk2	p56	-0.0916897	3	http://api.brain-map.org/grid_data/download/73497609?include=energy
	Mog	p56	0.315034	3	http://api.brain-map.org/grid_data/download/70946633?include=energy
	Ncoa2	p56	1.01042	3	http://api.brain-map.org/grid_data/download/68668090?include=energy
	Nfasc	p56	0.689585	3	http://api.brain-map.org/grid_data/download/68844086?include=energy
	Ngf	p56	1.14802	3	http://api.brain-map.org/grid_data/download/74581384?include=energy
	Nr3c1	p56	-0.928831	3	http://api.brain-map.org/grid_data/download/727?include=energy
	Nr4a1	p56	0.495668	3	http://api.brain-map.org/grid_data/download/1792?include=energy
	Ostf1	p56	0.639878	3	http://api.brain-map.org/grid_data/download/73907505?include=energy
	Plp1	p56	1.16068	3	http://api.brain-map.org/grid_data/download/75457514?include=energy
	Pomc	p56	0.96393	3	http://api.brain-map.org/grid_data/download/2493?include=energy
	Prlr	p56	0.461336	3	http://api.brain-map.org/grid_data/download/1268?include=energy
	Prnp	p56	0.707616	3	http://api.brain-map.org/grid_data/download/1405?include=energy
	Rac2	p56	0.00635809	3	http://api.brain-map.org/grid_data/download/79534949?include=energy
	Rora	p56	0.387403	3	http://api.brain-map.org/grid_data/download/2537?include=energy
	Rreb1	p56	1.01347	3	http://api.brain-map.org/grid_data/download/72340134?include=energy
	S100b	p56	1.12782	3	http://api.brain-map.org/grid_data/download/923?include=energy
	Slc1a2	p56	0.810424	3	http://api.brain-map.org/grid_data/download/69873839?include=energy
	Smad4	p56	0.824123	3	http://api.brain-map.org/grid_data/download/71656698?include=energy
[truncated: 100 more rows]

## Sheet: Table 7
	Supplementary Table 7: Disease ontology terms enriched in genes preferentially expressed in brain regions highly-sensitive to immune dysfunction.
[truncated: 54 more rows]

[truncated: 1 more sheets: Table 8]
